# Supplementary material for: Viability and management of the Asian elephant (Elephas maximus) population in the Endau Rompin landscape, Peninsular Malaysia
Source: PeerJ. 2020 Jan 24;8:e8209. doi: 10.7717/peerj.8209 (PMC6984340; doi:10.7717/peerj.8209)
Supplement: Supplemental Information 1 [file peerj-08-8209-s002.xls]

## Sheet: MainDataSheet
Notes:
NA= not available (e.g.: GPS reading)
FOUND= found the specimen
LOST = Use this if the dung cannot be found anymore because it was gone due to flood, and other natural phenomena (please add comments why it was lost!!!)
DID NOT MONITOR = Use this if you did not monitor the dung pile. Please justify why you didn't monitor.
Use only S1, S2, S3, S4, S5 for classification.
n=uncountable, fresh but disintegrated
Dung pile label		# of boli	GPS reading		Location	On the trail? (Y/N)	Vegetation type	slope	altitud	FRESH DUNG PILE MONITORING
			x	y						0			30				60				90				120				150				180				210				240				270				300
										state	days	date	state		date	days	state		date	days	state		date	days	state		date	days	state		date	days	state		date	days	state		date	days	state		date	days	state		date	days	state
P001	2007-08-27	6	601794	280501	Sungai Endau	Yes	Riverbank	10	20	FRESH	0	2007-08-27	FOUND		2007-10-07	41	FOUND		2007-11-08	73	DID NOT MONITOR -Floods				LOST-Flood	S5	2008-01-27	153
P002	2007-09-07	7	605925	276782	Camos	Yes	Secondary forest	0	30	FRESH	0	2007-09-07	FOUND		2007-10-05	28	FOUND		2007-11-05	59	DID NOT MONITOR -Floods				FOUND	S3	2008-01-25	140	FOUND		2008-02-18	164	FOUND	S3/S4	2008-03-20	195									FOUND	S4	2008-06-10	277
P003	2007-09-07	9	607858	277398	Logging road (Licence no : JT01/0/5/06)	Yes	Secondary forest	4	39	FRESH	0	2007-09-07	FOUND		2007-10-05	28	FOUND		2007-11-05	59	DID NOT MONITOR -Floods				FOUND	S3	2008-01-26	141	FOUND		2008-02-18	164	FOUND	S3	2008-03-20	195
P004	2007-09-08	8	604847	278543	Jalan Belawan (Main road to Kahang)	Yes	Secondary forest	6	25	FRESH	0	2007-09-08	FOUND		2007-10-07	29	FOUND		2007-11-05	58	DID NOT MONITOR -Floods				FOUND	S3	2008-01-26	140	FOUND		2008-02-18	163	FOUND	S3	2008-03-20	194									FOUND	S4	2008-06-10	276
P005	2007-09-09	9	604444	279033	Achao plantation	Yes	Secondary forest	18	18	FRESH	0	2007-09-09	FOUND		2007-10-07	28	FOUND		2007-11-05	57	DID NOT MONITOR -Floods				FOUND	S3	2008-01-24	137	FOUND		2008-02-18	162	FOUND	S3	2008-03-20	193									FOUND	S5	2008-06-11	276
P006	2007-09-10	8 to 9	604454	279075	Achao plantation	Yes	Scrub	0	17	FRESH	0	2007-09-10	FOUND		2007-10-07	27	FOUND		2007-11-05	56	DID NOT MONITOR -Floods				FOUND	S3	2008-01-24	136	FOUND		2008-02-18	161	FOUND	S3	2008-03-20	192									FOUND	S4	2008-06-11	275
P007	2007-09-10	7	604371	279236	Rely Plantation	Yes	Scrub	26	19	FRESH	0	2007-09-10	FOUND		2007-10-07	27	FOUND		2007-11-05	56	DID NOT MONITOR -Floods				FOUND	S3	2008-01-24	136	FOUND		2008-02-18	161	FOUND	S3	2008-03-20	192									FOUND	S3	2008-06-11	275
P008	2007-09-10	9	604360	279248	Rely Plantation	Yes	Scrub	10	18	FRESH	0	2007-09-10	FOUND		2007-10-07	27	FOUND		2007-11-05	56	DID NOT MONITOR -Floods				FOUND	S3	2008-01-24	136	FOUND		2008-02-18	161	FOUND	S3	2008-03-20	192									FOUND	S4	2008-06-11	275
P009	2007-09-10	8	604342	279227	Rely Plantation	Yes	Scrub	22	20	FRESH	0	2007-09-10	FOUND		2007-10-07	27	FOUND		2007-11-05	56	DID NOT MONITOR -Floods				FOUND	S3	2008-01-24	136	FOUND		2008-02-18	161	FOUND	S3	2008-03-20	192									FOUND	S4	2008-06-11	275
P010	2007-09-10	3	604341	279219	Rely Plantation	Yes	Scrub	4	16	FRESH	0	2007-09-10	FOUND		2007-10-07	27	FOUND		2007-11-05	56	DID NOT MONITOR -Floods				FOUND	S3	2008-01-24	136	LOST	S5	2008-02-18	161
P011	2007-09-10	6	604356	279193	Rely Plantation	Yes	Scrub	14	15	FRESH	0	2007-09-10	FOUND		2007-10-07	27	FOUND		2007-11-05	56	DID NOT MONITOR -Floods				FOUND	S3	2008-01-24	136	FOUND		2008-02-18	161	FOUND	S3	2008-03-20	192									FOUND	S5	2008-06-11	275
P012	2007-09-10	5	605685	277091	Camos	Yes	Scrub	6	17	FRESH	0	2007-09-10	FOUND		2007-10-06	26	FOUND		2007-11-05	56	DID NOT MONITOR -Floods				FOUND	S3	2008-01-25	137	FOUND		2008-02-18	161	FOUND	S3	2008-03-20	192									FOUND	S4	2008-06-11	275
P013	2007-09-10	6	605685	277091	Camos	Yes	Scrub	26	17	FRESH	0	2007-09-10	FOUND		2007-10-06	26	FOUND		2007-11-05	56	DID NOT MONITOR -Floods				FOUND	S3	2008-01-25	137	FOUND		2008-02-18	161	FOUND	S3	2008-03-20	192									FOUND	S3	2008-06-08	272
P014	2007-09-10	8	605685	277091	Camos	Yes	Scrub	12	17	FRESH	0	2007-09-10	FOUND		2007-10-06	26	FOUND		2007-11-05	56	DID NOT MONITOR -Floods				FOUND	S3	2008-01-25	137	FOUND		2008-02-18	161	FOUND	S3	2008-03-20	192									FOUND	S3	2008-06-08	272
P015	2007-09-10	6	605685	277091	Camos	Yes	Scrub	26	17	FRESH	0	2007-09-10	FOUND		2007-10-06	26	FOUND		2007-11-05	56	DID NOT MONITOR -Floods				FOUND	S3	2008-01-25	137	FOUND		2008-02-18	161	FOUND	S3	2008-03-20	192									FOUND	S3	2008-06-08	272
P016	2007-09-10	6	605685	277091	Camos	Yes	Scrub	8	17	FRESH	0	2007-09-10	FOUND		2007-10-06	26	FOUND		2007-11-05	56	DID NOT MONITOR -Floods				FOUND	S3	2008-01-25	137	FOUND		2008-02-18	161	FOUND	S3	2008-03-20	192									FOUND	S3	2008-06-08	272
P017	2007-09-10	8	605685	277091	Camos	Yes	Scrub	10	17	FRESH	0	2007-09-10	FOUND		2007-10-06	26	FOUND		2007-11-05	56	DID NOT MONITOR -Floods				FOUND	S3	2008-01-25	137	FOUND		2008-02-18	161	FOUND	S3	2008-03-20	192									FOUND	S3	2008-06-08	272
P018	2007-09-10	6 to 7	605685	277091	Camos	Yes	Scrub	20	17	FRESH	0	2007-09-10	FOUND		2007-10-06	26	FOUND		2007-11-05	56	DID NOT MONITOR -Floods				FOUND	S3	2008-01-25	137	FOUND		2008-02-18	161	FOUND	S3	2008-03-20	192									FOUND	S3	2008-06-08	272
P019	2007-09-10	4	605685	277091	Camos	Yes	Scrub	20	17	FRESH	0	2007-09-10	FOUND		2007-10-06	26	FOUND		2007-11-05	56	DID NOT MONITOR -Floods				FOUND	S3	2008-01-25	137	FOUND		2008-02-18	161	FOUND	S3	2008-03-20	192									FOUND	S3	2008-06-08	272
P020	2007-09-10	6	605755	277063	Camos	Yes	Scrub	14	36	FRESH	0	2007-09-10	FOUND		2007-10-05	25	FOUND		2007-11-05	56	DID NOT MONITOR -Floods				FOUND	S3	2008-01-25	137	FOUND		2008-02-18	161	FOUND	S3/S4	2008-03-20	192									FOUND	S4	2008-06-08	272
P021	2007-09-10	7	605755	277063	Camos	Yes	Scrub	18	36	FRESH	0	2007-09-10	FOUND		2007-10-05	25	FOUND		2007-11-05	56	DID NOT MONITOR -Floods				FOUND	S3	2008-01-25	137	FOUND		2008-02-18	161	FOUND	S3/S4	2008-03-20	192									FOUND	S4	2008-06-08	272
P022	2007-09-10	9	605883	276869	Camos	Yes	Scrub	4	20	FRESH	0	2007-09-10	FOUND		2007-10-05	25	FOUND		2007-11-05	56	DID NOT MONITOR -Floods				FOUND	S3	2008-01-25	137	FOUND		2008-02-18	161	FOUND	S3	2008-03-20	192									FOUND	S3	2008-06-10	274
P023	2007-09-10	7	605883	276869	Camos	Yes	Scrub	2	20	FRESH	0	2007-09-10	FOUND		2007-10-05	25	FOUND		2007-11-05	56	DID NOT MONITOR -Floods				FOUND	S3	2008-01-25	137	FOUND		2008-02-18	161	FOUND	S3/S4	2008-03-20	192									FOUND	S5	2008-06-10	274
P024	2007-09-10	7	605883	276869	Camos	Yes	Scrub	2	20	FRESH	0	2007-09-10	FOUND		2007-10-05	25	FOUND		2007-11-05	56	DID NOT MONITOR -Floods				FOUND	S3	2008-01-25	137	FOUND		2008-02-18	161	FOUND	S3	2008-03-20	192									FOUND	S4	2008-06-10	274
P025	2007-09-10	5	605909	276827	Camos	Yes	Scrub	0	19	FRESH	0	2007-09-10	FOUND		2007-10-05	25	FOUND		2007-11-05	56	DID NOT MONITOR -Floods				FOUND	S3	2008-01-25	137	FOUND		2008-02-18	161	LOST	S5	2008-03-20	192
P026	2007-09-10	6	605909	276827	Camos	Yes	Scrub	6	19	FRESH	0	2007-09-10	FOUND		2007-10-05	25	FOUND		2007-11-05	56	DID NOT MONITOR -Floods				FOUND	S3	2008-01-25	137	FOUND		2008-02-18	161	LOST	S5	2008-03-20	192
P027	2007-09-10	8	605912	276800	Camos	Yes	Scrub	12	22	FRESH	0	2007-09-10	FOUND		2007-10-05	25	FOUND		2007-11-05	56	DID NOT MONITOR -Floods				FOUND	S3	2008-01-25	137	FOUND		2008-02-18	161	FOUND	S3	2008-03-20	192									FOUND	S3	2008-06-10	274
P028	2007-09-10	5	605946	276748	Camos (Near logging Junction)	Yes	Scrub	2	20	FRESH	0	2007-09-10	FOUND		2007-10-05	25	FOUND		2007-11-05	56	DID NOT MONITOR -Floods				FOUND	S3	2008-01-25	137	FOUND		2008-02-18	161	FOUND	S3	2008-03-20	192									FOUND	S4	2008-06-08	272
P029	2007-09-10	5	605946	276748	Camos (Near logging Junction)	Yes	Scrub	2	20	FRESH	0	2007-09-10	FOUND		2007-10-05	25	FOUND		2007-11-05	56	DID NOT MONITOR -Floods				FOUND	S3	2008-01-25	137	FOUND		2008-02-18	161	FOUND	S3	2008-03-20	192									FOUND	S4	2008-06-08	272
P030	2007-09-10	3	605946	276748	Camos (Near logging Junction)	Yes	Scrub	6	20	FRESH	0	2007-09-10	FOUND		2007-10-05	25	FOUND		2007-11-05	56	DID NOT MONITOR -Floods				FOUND	S3	2008-01-25	137	FOUND		2008-02-18	161	FOUND	S3	2008-03-20	192									FOUND	S4	2008-06-08	272
P031	2007-09-29	8	600987	279380	Sungai Temiang	Yes	Secondary forest	8	24	FRESH	0	2007-09-29	FOUND		2007-11-06	38	DID NOT MONITOR -Floods				FOUND	S3	2008-01-22	115	FOUND		2008-02-16	140	FOUND	S3	2008-03-21	174
P032	2007-09-29	2	600950	279403	Sungai Temiang	Yes	Secondary forest	4	20	FRESH	0	2007-09-29	FOUND		2007-11-06	38	DID NOT MONITOR -Floods				FOUND	S3	2008-01-22	115	FOUND		2008-02-16	140	FOUND	S3/S4	2008-03-21	174
P033	2007-09-29	5	600948	279432	Sungai Temiang	Yes	Secondary forest	16	50	FRESH	0	2007-09-29	FOUND		2007-11-06	38	DID NOT MONITOR -Floods				FOUND	S3	2008-01-22	115	FOUND		2008-02-16	140	FOUND	S4/S5	2008-03-21	174
P034	2007-09-29	4	600948	279432	Sungai Temiang	Yes	Secondary forest	2	50	FRESH	0	2007-09-29	FOUND		2007-11-06	38	DID NOT MONITOR -Floods				FOUND	S3	2008-01-22	115	FOUND		2008-02-16	140	FOUND	S3/S4	2008-03-21	174
P035	2007-09-29	7	600948	279432	Sungai Temiang	Yes	Secondary forest	2	50	FRESH	0	2007-09-29	FOUND		2007-11-06	38	DID NOT MONITOR -Floods				FOUND	S3	2008-01-22	115	FOUND		2008-02-16	140	FOUND	S3/S4	2008-03-21	174
P036	2007-09-29	6	600951	279436	Sungai Temiang	Yes	Secondary forest	12	24	FRESH	0	2007-09-29	FOUND		2007-11-06	38	DID NOT MONITOR -Floods				FOUND	S3	2008-01-22	115	FOUND		2008-02-16	140	FOUND	S3/S4	2008-03-21	174
P037	2007-09-29	5	600951	279436	Sungai Temiang	Yes	Secondary forest	6	24	FRESH	0	2007-09-29	FOUND		2007-11-06	38	DID NOT MONITOR -Floods				FOUND	S3	2008-01-22	115	FOUND		2008-02-16	140	FOUND	S3/S4	2008-03-21	174
P038	2007-09-29	4	600951	279436	Sungai Temiang	Yes	Secondary forest	4	24	FRESH	0	2007-09-29	FOUND		2007-11-06	38	DID NOT MONITOR -Floods				FOUND	S3	2008-01-22	115	FOUND		2008-02-16	140	LOST	S5	2008-03-21	174
P039	2007-09-29	8	600935	279457	Sungai Temiang	Yes	Secondary forest	10	29	FRESH	0	2007-09-29	FOUND		2007-11-06	38	DID NOT MONITOR -Floods				FOUND	S3	2008-01-22	115	FOUND		2008-02-16	140	LOST	S5	2008-03-21	174
P040	2007-09-29	9	600935	279457	Sungai Temiang	Yes	Secondary forest	0	29	FRESH	0	2007-09-29	FOUND		2007-11-06	38	DID NOT MONITOR -Floods				FOUND	S3	2008-01-22	115	FOUND		2008-02-16	140	FOUND	S3/S4	2008-03-21	174
P041	2007-09-29	8	600935	279457	Sungai Temiang	Yes	Secondary forest	18	29	FRESH	0	2007-09-29	FOUND		2007-11-06	38	DID NOT MONITOR -Floods				FOUND	S3	2008-01-22	115	FOUND		2008-02-16	140	LOST	S5	2008-03-21	174
P042	2007-09-29	7	600935	279457	Sungai Temiang	Yes	Secondary forest	16	29	FRESH	0	2007-09-29	FOUND		2007-11-06	38	DID NOT MONITOR -Floods				FOUND	S3	2008-01-22	115	FOUND		2008-02-16	140	FOUND	S3/S4	2008-03-21	174
P043	2007-09-29	8	600935	279457	Sungai Temiang	Yes	Secondary forest	4	29	FRESH	0	2007-09-29	FOUND		2007-11-06	38	DID NOT MONITOR -Floods				FOUND	S3	2008-01-22	115	FOUND		2008-02-16	140	FOUND	S3/S4	2008-03-21	174
P044	2007-09-29	6	600944	279456	Sungai Temiang	Yes	Secondary forest	2	46	FRESH	0	2007-09-29	FOUND		2007-11-06	38	DID NOT MONITOR -Floods				FOUND	S3	2008-01-22	115	FOUND		2008-02-16	140	LOST	S5	2008-03-21	174
P045	2007-09-29	8	600935	279457	Sungai Temiang	Yes	Secondary forest	10	29	FRESH	0	2007-09-29	FOUND		2007-11-06	38	DID NOT MONITOR -Floods				FOUND	S3	2008-01-22	115	FOUND		2008-02-16	140	FOUND	S4/S5	2008-03-21	174
P046	2007-09-29	3	600944	279456	Sungai Temiang	Yes	Secondary forest	0	46	FRESH	0	2007-09-29	FOUND		2007-11-06	38	DID NOT MONITOR -Floods				FOUND	S3	2008-01-22	115	FOUND		2008-02-16	140	LOST	S5	2008-03-21	174
P047	2007-09-29	6	600944	279456	Sungai Temiang	Yes	Secondary forest	2	46	FRESH	0	2007-09-29	FOUND		2007-11-06	38	DID NOT MONITOR -Floods				FOUND	S3	2008-01-22	115	FOUND		2008-02-16	140	FOUND	S3/S4	2008-03-21	174
P048	2007-09-29	7	600944	279456	Sungai Temiang	Yes	Secondary forest	10	46	FRESH	0	2007-09-29	FOUND		2007-11-06	38	DID NOT MONITOR -Floods				FOUND	S3	2008-01-22	115	FOUND		2008-02-16	140	FOUND	S3/S4	2008-03-21	174
P049	2007-09-29	7	600944	279456	Sungai Temiang	Yes	Secondary forest	10	46	FRESH	0	2007-09-29	FOUND		2007-11-06	38	DID NOT MONITOR -Floods				FOUND	S3	2008-01-22	115	FOUND		2008-02-16	140	LOST	S5	2008-03-21	174
P050	2007-09-29	6	600944	279456	Sungai Temiang	Yes	Secondary forest	4	46	FRESH	0	2007-09-29	FOUND		2007-11-06	38	DID NOT MONITOR -Floods				FOUND	S3	2008-01-22	115	FOUND		2008-02-16	140	FOUND	S3/S4	2008-03-21	174
P051	2007-09-29	9	600927	279456	Sungai Temiang	Yes	Secondary forest	0	26	FRESH	0	2007-09-29	FOUND		2007-11-06	38	DID NOT MONITOR -Floods				FOUND	S3	2008-01-22	115	FOUND		2008-02-16	140	LOST	S5	2008-03-21	174
P052	2007-09-29	7	600927	279456	Sungai Temiang	Yes	Secondary forest	18	26	FRESH	0	2007-09-29	FOUND		2007-11-06	38	DID NOT MONITOR -Floods				FOUND	S3	2008-01-22	115	FOUND		2008-02-16	140	LOST	S5	2008-03-21	174
P053	2007-09-29	5	600944	279456	Sungai Temiang	Yes	Secondary forest	2	46	FRESH	0	2007-09-29	FOUND		2007-11-06	38	DID NOT MONITOR -Floods				FOUND	S3	2008-01-22	115	FOUND		2008-02-16	140	FOUND	S3	2008-03-21	174
P054	2007-09-29	5	600944	279456	Sungai Temiang	Yes	Secondary forest	12	46	FRESH	0	2007-09-29	FOUND		2007-11-06	38	DID NOT MONITOR -Floods				FOUND	S3	2008-01-22	115	FOUND		2008-02-16	140	LOST	S5	2008-03-21	174
P055	2007-09-29	8	600944	279456	Sungai Temiang	Yes	Secondary forest	2	30	FRESH	0	2007-09-29	FOUND		2007-11-06	38	DID NOT MONITOR -Floods				FOUND	S3	2008-01-22	115	FOUND		2008-02-16	140	FOUND	S3/S4	2008-03-21	174
P056	2007-10-04	5	601450	279878	Pantai Burung across river (far side)	No	Riverbank	14	16	FRESH	0	2007-10-04	FOUND		2007-11-08	35	DID NOT MONITOR -Floods				Lost-River	S5	2008-01-27	115
P057	2007-10-04	7	601450	279866	Pantai Burung across river (grassland)	Yes	Grassland	20	20	FRESH	0	2007-10-04	FOUND		2007-11-08	35	DID NOT MONITOR -Floods				FOUND	S3	2008-01-27	115	FOUND		2008-02-24	143	FOUND	S3	2008-03-22	170
P058	2007-10-04	5	601416	279866	Pantai Burung across river (grassland)	Yes	Grassland	20	20	FRESH	0	2007-10-04	FOUND		2007-11-08	35	DID NOT MONITOR -Floods				FOUND	S3	2008-01-27	115	FOUND		2008-02-24	143	LOST	S5	2008-03-22	170
P059	2007-10-04	5	601403	279863	Pantai Burung across river (grassland)	Yes	Grassland	4	20	FRESH	0	2007-10-04	FOUND		2007-11-08	35	DID NOT MONITOR -Floods				FOUND	S3	2008-01-27	115	FOUND		2008-02-24	143	FOUND	S3	2008-03-22	170
P060	2007-10-04	4	601401	279857	Pantai Burung across river (grassland)	Yes	Grassland	2	19	FRESH	0	2007-10-04	FOUND		2007-11-08	35	DID NOT MONITOR -Floods				Lost-Flood	S5	2008-01-27	115
P061	2007-10-04	6	601376	279858	Pantai Burung across river (grassland)	Yes	Grassland	4	22	FRESH	0	2007-10-04	FOUND		2007-11-08	35	DID NOT MONITOR -Floods				Lost-Flood	S5	2008-01-27	115
P062	2007-10-08	7	597484	279894	Jetty Pacau (flood area)	Yes	Bamboo forest	10	22	FRESH	0	2007-10-08	FOUND		2007-11-06	29	DID NOT MONITOR -Floods				Lost-Flood	S5	2008-01-20	104
P063	2007-10-08	6	597468	279899	Jetty Pacau (flood area)	Yes	Bamboo forest	12	22	FRESH	0	2007-10-08	FOUND		2007-11-06	29	DID NOT MONITOR -Floods				Lost-Flood	S5	2008-01-20	104
P064	2007-10-08	4	597460	279892	Jetty Pacau (flood area)	Yes	Bamboo forest	10	16	FRESH	0	2007-10-08	FOUND		2007-11-06	29	DID NOT MONITOR -Floods				Lost-Flood	S5	2008-01-20	104
P065	2007-10-08	8	597460	279892	Jetty Pacau (flood area)	Yes	Bamboo forest	20	16	FRESH	0	2007-10-08	FOUND		2007-11-06	29	DID NOT MONITOR -Floods				Lost-Flood	S5	2008-01-20	104
P066	2007-10-08	7	597460	279892	Jetty Pacau (flood area)	Yes	Bamboo forest	14	21	FRESH	0	2007-10-08	FOUND		2007-11-06	29	DID NOT MONITOR -Floods				Lost-Flood	S5	2008-01-20	104
P067	2007-10-08	6	597460	279892	Jetty Pacau (flood area)	Yes	Bamboo forest	10	20	FRESH	0	2007-10-08	FOUND		2007-11-06	29	DID NOT MONITOR -Floods				Lost-Flood	S5	2008-01-20	104
P068	2007-10-08	6	597460	279892	Jetty Pacau (flood area)	Yes	Bamboo forest	22	20	FRESH	0	2007-10-08	FOUND		2007-11-06	29	DID NOT MONITOR -Floods				Lost-Flood	S5	2008-01-20	104
P069	2007-10-08	5	597460	279892	Jetty Pacau (flood area)	Yes	Bamboo forest	8	20	FRESH	0	2007-10-08	FOUND		2007-11-06	29	DID NOT MONITOR -Floods				Lost-Flood	S5	2008-01-20	104
P070	2007-10-08	5	597480	279874	Jetty Pacau (flood area)	Yes	Bamboo forest	32	22	FRESH	0	2007-10-08	FOUND		2007-11-06	29	DID NOT MONITOR -Floods				Lost-Flood	S5	2008-01-20	104
P071	2007-10-08	7	597480	279874	Jetty Pacau (flood area)	Yes	Bamboo forest	44	22	FRESH	0	2007-10-08	FOUND		2007-11-06	29	DID NOT MONITOR -Floods				FOUND	S3	2008-01-20	104	FOUND		2008-02-28	143	FOUND	S3	2008-03-23	167
P072	2007-10-08	4	597480	279874	Jetty Pacau (flood area)	Yes	Bamboo forest	14	22	FRESH	0	2007-10-08	FOUND		2007-11-06	29	DID NOT MONITOR -Floods				Lost-Flood	S5	2008-01-20	104
P073	2007-10-08	8	597480	279874	Jetty Pacau (flood area)	Yes	Bamboo forest	10	22	FRESH	0	2007-10-08	FOUND		2007-11-06	29	DID NOT MONITOR -Floods				Lost-Flood	S5	2008-01-20	104
P074	2007-10-08	2	597480	279874	Jetty Pacau (flood area)	Yes	Bamboo forest	4	22	FRESH	0	2007-10-08	FOUND		2007-11-06	29	DID NOT MONITOR -Floods				Lost-Flood	S5	2008-01-20	104
P075	2007-10-09	6	601434	279482	Jambatan Pantai Burung	Yes	Secondary forest	4	20	FRESH	0	2007-10-09	FOUND		2007-11-05	27	DID NOT MONITOR -Floods				FOUND	S3	2008-01-26	109	FOUND		2008-02-16	130	FOUND	S3	2008-03-21	164
P076	2007-10-09	6	601438	279625	Sg. Pantai Burung	Yes	Secondary forest	14	26	FRESH	0	2007-10-09	FOUND		2007-11-05	27	DID NOT MONITOR -Floods				FOUND	S3	2008-01-22	105	FOUND		2008-02-16	130	FOUND	S3	2008-03-21	164
P077	2007-10-09	7	601448	279647	Sg. Pantai Burung	Yes	Secondary forest	10	39	FRESH	0	2007-10-09	FOUND		2007-11-05	27	DID NOT MONITOR -Floods				FOUND	S3	2008-01-22	105	FOUND		2008-02-16	130	FOUND	S3	2008-03-21	164
P078	2007-10-09	7	601448	279647	Sg. Pantai Burung	Yes	Secondary forest	8	39	FRESH	0	2007-10-09	FOUND		2007-11-05	27	DID NOT MONITOR -Floods				FOUND	S3	2008-01-22	105	FOUND		2008-02-16	130	FOUND	S3	2008-03-21	164
P079	2007-10-09	7	601538	279715	Kebun getah Pak Atan at Pantai Burung	Yes	Secondary forest	2	14	FRESH	0	2007-10-09	FOUND		2007-11-05	27	DID NOT MONITOR -Floods				FOUND	S3	2008-01-22	105	FOUND		2008-02-16	130	FOUND	S3	2008-03-21	164
P080	2007-10-09	4	601538	279715	Kebun getah Pak Atan at Pantai Burung	Yes	Secondary forest	24	14	FRESH	0	2007-10-09	FOUND		2007-11-05	27	DID NOT MONITOR -Floods				FOUND	S3	2008-01-22	105	FOUND		2008-02-16	130	FOUND	S3	2008-03-21	164
P081	2007-10-09	5	601609	279828	Kebun getah Pak Atan at Pantai Burung	Yes	Secondary forest	0	70	FRESH	0	2007-10-09	FOUND		2007-11-05	27	DID NOT MONITOR -Floods				FOUND	S3	2008-01-22	105	FOUND		2008-02-16	130	FOUND	S3	2008-03-21	164
P082	2007-10-09	8	601603	279920	Pantai Burung	Yes	Secondary forest	22	37	FRESH	0	2007-10-09	FOUND		2007-11-05	27	DID NOT MONITOR -Floods				FOUND	S3	2008-01-22	105	FOUND		2008-02-16	130	FOUND	S3	2008-03-21	164
P083	2007-10-09	7	601603	279920	Pantai Burung	Yes	Secondary forest	2	37	FRESH	0	2007-10-09	FOUND		2007-11-05	27	DID NOT MONITOR -Floods				FOUND	S3	2008-01-22	105	FOUND		2008-02-16	130	FOUND	S3	2008-03-21	164
P084	2007-10-09	6	601603	279920	Pantai Burung	Yes	Secondary forest	10	37	FRESH	0	2007-10-09	FOUND		2007-11-05	27	DID NOT MONITOR -Floods				FOUND	S3	2008-01-22	105	FOUND		2008-02-16	130	FOUND	S3	2008-03-21	164
P085	2007-10-09	3	601679	279984	Pantai Burung	Yes	Grassland	0	29	FRESH	0	2007-10-09	FOUND		2007-11-05	27	DID NOT MONITOR -Floods				FOUND	S3	2008-01-22	105	FOUND		2008-02-16	130	FOUND	S3	2008-03-21	164
P086	2007-10-09	5	601679	279984	Pantai Burung	Yes	Grassland	18	29	FRESH	0	2007-10-09	FOUND		2007-11-05	27	DID NOT MONITOR -Floods				FOUND	S3	2008-01-22	105	FOUND		2008-02-16	130	FOUND	S3	2008-03-21	164
P087	2007-11-03	5	606659	274690	Lemakoh	Yes	Grassland	8	14	FRESH	0	2007-11-03	DID NOT MONITOR -Floods				FOUND	S3	2008-01-20	78	FOUND		2008-02-18	107	FOUND	S3	2008-03-19	137
P088	2007-11-03	8	606659	274690	Lemakoh	Yes	Grassland	4	14	FRESH	0	2007-11-03	DID NOT MONITOR -Floods				FOUND	S3	2008-01-20	78	FOUND		2008-02-18	107	FOUND	S3	2008-03-19	137
P089	2007-11-03	4	606659	274690	Lemakoh	Yes	Secondary forest	4	14	FRESH	0	2007-11-03	DID NOT MONITOR -Floods				FOUND	S3	2008-01-20	78	FOUND		2008-02-18	107	FOUND	S3	2008-03-19	137
P090	2007-11-03	6	606659	274690	Lemakoh	Yes	Secondary forest	4	14	FRESH	0	2007-11-03	DID NOT MONITOR -Floods				FOUND	S3	2008-01-20	78	FOUND		2008-02-18	107	FOUND	S3	2008-03-19	137
P091	2007-11-03	6	606628	274693	Lemakoh	Yes	Grassland	6	21	FRESH	0	2007-11-03	DID NOT MONITOR -Floods				FOUND	S3	2008-01-20	78	FOUND		2008-02-18	107	LOST	S5	2008-03-19	137
P092	2007-11-03	6	606637	274695	Lemakoh	Yes	Grassland	18	16	FRESH	0	2007-11-03	DID NOT MONITOR -Floods				FOUND	S3	2008-01-20	78	FOUND		2008-02-18	107	LOST	S5	2008-03-19	137
P093	2007-11-03	4	606637	274695	Lemakoh	Yes	Grassland	20	16	FRESH	0	2007-11-03	DID NOT MONITOR -Floods				FOUND	S3	2008-01-20	78	FOUND		2008-02-18	107	FOUND	S3	2008-03-19	137
P094	2007-11-03	4	606645	274702	Lemakoh	Yes	Grassland	8	0	FRESH	0	2007-11-03	DID NOT MONITOR -Floods				FOUND	S3	2008-01-20	78	FOUND		2008-02-18	107	FOUND	S3	2008-03-19	137
P095	2007-11-03	4	606645	274702	Lemakoh	Yes	Grassland	18	0	FRESH	0	2007-11-03	DID NOT MONITOR -Floods				Lost-Flood	S5	2008-01-20	78
P096	2007-11-03	n	606645	274702	Lemakoh	Yes	Grassland	20	0	FRESH	0	2007-11-03	DID NOT MONITOR -Floods				FOUND	S3	2008-01-20	78	FOUND		2008-02-18	107	FOUND	S3	2008-03-19	137
P097	2007-11-03	7	606635	274702	Lemakoh	Yes	Grassland	10	9	FRESH	0	2007-11-03	DID NOT MONITOR -Floods				Lost-Flood	S5	2008-01-20	78
P098	2007-11-03	6	606618	274702	Lemakoh	Yes	Grassland	10	8	FRESH	0	2007-11-03	DID NOT MONITOR -Floods				FOUND	S3	2008-01-20	78	FOUND		2008-02-18	107	FOUND	S3	2008-03-19	137
P099	2007-11-03	6	606618	274702	Lemakoh	Yes	Grassland	8	8	FRESH	0	2007-11-03	DID NOT MONITOR -Floods				FOUND	S3	2008-01-20	78	FOUND		2008-02-18	107	FOUND	S3	2008-03-19	137
P100	2007-11-03	7	606618	274702	Lemakoh	Yes	Grassland	18	8	FRESH	0	2007-11-03	DID NOT MONITOR -Floods				FOUND	S3	2008-01-20	78	FOUND		2008-02-18	107	FOUND	S3	2008-03-19	137
P101	2007-11-03	n	606618	274702	Lemakoh	Yes	Grassland	4	8	FRESH	0	2007-11-03	DID NOT MONITOR -Floods				FOUND	S3	2008-01-20	78	FOUND		2008-02-18	107	FOUND	S3	2008-03-19	137
P102	2007-11-03	7	606608	274709	Lemakoh	Yes	Grassland	2	11	FRESH	0	2007-11-03	DID NOT MONITOR -Floods				FOUND	S3	2008-01-20	78	FOUND		2008-02-18	107	FOUND	S3	2008-03-19	137
P103	2007-11-03	n	606608	274709	Lemakoh	Yes	Grassland	8	11	FRESH	0	2007-11-03	DID NOT MONITOR -Floods				FOUND	S3	2008-01-20	78	FOUND		2008-02-18	107	LOST	S5	2008-03-19	137
P104	2007-11-03	3	606608	274709	Lemakoh	Yes	Grassland	18	11	FRESH	0	2007-11-03	DID NOT MONITOR -Floods				FOUND	S3	2008-01-20	78	FOUND		2008-02-18	107	FOUND	S3	2008-03-19	137
P105	2007-11-03	6	606608	274709	Lemakoh	Yes	Grassland	14	11	FRESH	0	2007-11-03	DID NOT MONITOR -Floods				FOUND	S3	2008-01-20	78	FOUND		2008-02-18	107	FOUND	S3	2008-03-19	137
P106	2007-11-03	n	606608	274709	Lemakoh	Yes	Grassland	30	11	FRESH	0	2007-11-03	DID NOT MONITOR -Floods				FOUND	S3	2008-01-20	78	FOUND		2008-02-18	107	FOUND	S3	2008-03-19	137
P107	2007-11-03	4	606608	274709	Lemakoh	Yes	Grassland	8	11	FRESH	0	2007-11-03	DID NOT MONITOR -Floods				FOUND	S3	2008-01-20	78	FOUND		2008-02-18	107	LOST	S5	2008-03-19	137
P108	2007-11-03	6	606622	274715	Lemakoh	Yes	Grassland	20	16	FRESH	0	2007-11-03	DID NOT MONITOR -Floods				FOUND	S3	2008-01-20	78	FOUND		2008-02-18	107	FOUND	S3	2008-03-19	137
P109	2007-11-03	7	606622	274710	Lemakoh	Yes	Grassland	20	12	FRESH	0	2007-11-03	DID NOT MONITOR -Floods				FOUND	S3	2008-01-20	78	FOUND		2008-02-18	107	FOUND	S3/S4	2008-03-19	137
P110	2007-11-03	6	606632	274710	Lemakoh	Yes	Grassland	24	8	FRESH	0	2007-11-03	DID NOT MONITOR -Floods				FOUND	S3	2008-01-20	78	FOUND		2008-02-18	107	FOUND	S3	2008-03-19	137
P111	2007-11-03	5	606632	274710	Lemakoh	Yes	Grassland	10	8	FRESH	0	2007-11-03	DID NOT MONITOR -Floods				FOUND	S3	2008-01-20	78	FOUND		2008-02-18	107	FOUND	S3	2008-03-19	137
P112	2007-11-03	n	606632	274710	Lemakoh	Yes	Grassland	4	8	FRESH	0	2007-11-03	DID NOT MONITOR -Floods				FOUND	S3	2008-01-20	78	FOUND		2008-02-18	107	FOUND	S3	2008-03-19	137
P113	2007-11-03	3	606602	274728	Lemakoh	Yes	Grassland	4	11	FRESH	0	2007-11-03	DID NOT MONITOR -Floods				Lost-Flood	S5	2008-01-20	78
P114	2007-11-03	6	606602	274728	Lemakoh	Yes	Grassland	8	11	FRESH	0	2007-11-03	DID NOT MONITOR -Floods				FOUND	S3	2008-01-20	78	FOUND		2008-02-18	107	FOUND	S3	2008-03-19	137
P115	2007-11-06	n	601955	280368	Kebun getah Pak Ninggka at Kg Peta	Yes	Bamboo forest	6	20	FRESH	0	2007-11-06	DID NOT MONITOR -Floods				FOUND	S3	2008-01-24	79	FOUND		2008-02-18	107	LOST	S5	2008-03-19	134
P116	2007-11-30	8	602915	280427	Ladang Mak Jikie	Yes	Grassland	18	20	FRESH	0	2007-11-30	FOUND	S3	2008-01-24	55	FOUND		2008-02-19	81	FOUND	S3	2008-03-20	111
P117	2007-11-30	9	602913	280427	Ladang Mak Jikie	Yes	Grassland	4	20	FRESH	0	2007-11-30	FOUND	S3	2008-01-24	55	FOUND		2008-02-19	81	FOUND	S3	2008-03-20	111
P118	2007-11-30	7	602917	280406	Ladang Mak Jikie	Yes	Grassland	4	14	FRESH	0	2007-11-30	FOUND	S3	2008-01-24	55	FOUND		2008-02-19	81	FOUND	S3	2008-03-20	111
P119	2007-11-30	6	602928	280402	Ladang Mak Jikie	Yes	Grassland	16	14	FRESH	0	2007-11-30	FOUND	S3	2008-01-24	55	FOUND		2008-02-19	81	FOUND	S3	2008-03-20	111
P120	2007-11-30	7	602966	280396	Ladang Mak Jikie	Yes	Grassland	6	13	FRESH	0	2007-11-30	FOUND	S3	2008-01-24	55	FOUND		2008-02-19	81	FOUND	S3	2008-03-20	111
P121	2007-11-30	6	602975	280381	Ladang Mak Jikie	Yes	Grassland	16	20	FRESH	0	2007-11-30	FOUND	S3	2008-01-24	55	FOUND		2008-02-19	81	FOUND	S3	2008-03-20	111
P122	2007-11-30	6 to 7	602994	280381	Ladang Mak Jikie	Yes	Grassland	2	11	FRESH	0	2007-11-30	FOUND	S3	2008-01-24	55	FOUND		2008-02-19	81	FOUND	S3	2008-03-20	111
P123	2007-11-30	9	602994	280381	Ladang Mak Jikie	Yes	Grassland	16	11	FRESH	0	2007-11-30	FOUND	S3	2008-01-24	55	FOUND		2008-02-19	81	FOUND	S3	2008-03-20	111
P124	2007-11-30	8	602994	280381	Ladang Mak Jikie	Yes	Grassland	4	11	FRESH	0	2007-11-30	FOUND	S3	2008-01-24	55	FOUND		2008-02-19	81	FOUND	S3	2008-03-20	111
P125	2007-11-30	5	602994	280381	Ladang Mak Jikie	Yes	Grassland	12	11	FRESH	0	2007-11-30	LOST-Floods	S5	2008-01-24	55
P126	2007-11-30	5 to 7	602986	280366	Ladang Mak Jikie	Yes	Grassland	16	14	FRESH	0	2007-11-30	FOUND	S3	2008-01-24	55	FOUND		2008-02-19	81	FOUND	S3	2008-03-20	111
P127	2007-11-30	6 to 7	602986	280366	Ladang Mak Jikie	Yes	Grassland	4	4	FRESH	0	2007-11-30	FOUND	S3	2008-01-24	55	FOUND		2008-02-19	81	FOUND	S3	2008-03-20	111
P128	2007-11-30	5 to 7	602986	280366	Ladang Mak Jikie	Yes	Grassland	6	14	FRESH	0	2007-11-30	LOST-Floods	S5	2008-01-24	55
P129	2007-11-30	4 to 5	602986	280366	Ladang Mak Jikie	Yes	Grassland	8	14	FRESH	0	2007-11-30	FOUND	S3	2008-01-24	55	FOUND		2008-02-19	81	FOUND	S3	2008-03-20	111
P130	2007-11-30	6 to 8	602993	280344	Ladang Mak Jikie	Yes	Grassland	6	9	FRESH	0	2007-11-30	FOUND	S3	2008-01-24	55	FOUND		2008-02-19	81	FOUND	S3	2008-03-20	111
P131	2007-11-30	4 to 6	602993	280344	Ladang Mak Jikie	Yes	Grassland	10	9	FRESH	0	2007-11-30	LOST-Floods	S5	2008-01-24	55
P132	2007-11-30	4 to 5	602976	280342	Ladang Mak Jikie	Yes	Grassland	22	6	FRESH	0	2007-11-30	FOUND	S3	2008-01-24	55	FOUND		2008-02-19	81	FOUND	S3	2008-03-20	111
P133	2007-11-30	4 to 5	602961	280333	Ladang Mak Jikie	Yes	Grassland	12	17	FRESH	0	2007-11-30	FOUND	S3	2008-01-24	55	FOUND		2008-02-19	81	FOUND	S3	2008-03-20	111
P134	2007-11-30	6 to 8	602981	280329	Ladang Mak Jikie	Yes	Grassland	4	10	FRESH	0	2007-11-30	FOUND	S3	2008-01-24	55	FOUND		2008-02-19	81	FOUND	S3	2008-03-20	111
P135	2007-11-30	5 to 6	602990	280327	Ladang Mak Jikie	Yes	Grassland	10	15	FRESH	0	2007-11-30	FOUND	S3	2008-01-24	55	FOUND		2008-02-19	81	FOUND	S3	2008-03-20	111
P136	2007-11-30	4 to 7	602985	280314	Ladang Mak Jikie	Yes	Grassland	0	8	FRESH	0	2007-11-30	FOUND	S3	2008-01-24	55	FOUND		2008-02-19	81	FOUND	S3	2008-03-20	111
P137	2007-11-30	8	603000	280309	Ladang Mak Jikie	Yes	Grassland	2	16	FRESH	0	2007-11-30	FOUND	S3	2008-01-24	55	FOUND		2008-02-19	81	FOUND	S3	2008-03-20	111
P138	2007-11-30	6 to 8	603002	280318	Ladang Mak Jikie	Yes	Grassland	4	10	FRESH	0	2007-11-30	FOUND	S3	2008-01-24	55	FOUND		2008-02-19	81	FOUND	S3	2008-03-20	111
P139	2007-11-30	4 to 6	603000	280222	Ladang Mak Jikie	Yes	Grassland	2	11	FRESH	0	2007-11-30	FOUND	S3	2008-01-24	55	FOUND		2008-02-19	81	FOUND	S3	2008-03-20	111
P140	2007-11-30	5	602994	280324	Ladang Mak Jikie	Yes	Grassland	0	9	FRESH	0	2007-11-30	FOUND	S3	2008-01-24	55	FOUND		2008-02-19	81	FOUND	S3	2008-03-20	111
P141	2007-11-30	6 to 7	603022	280301	Ladang Mak Jikie	Yes	Grassland	0	11	FRESH	0	2007-11-30	FOUND	S3	2008-01-24	55	FOUND		2008-02-19	81	FOUND	S3	2008-03-20	111
P142	2007-11-30	6 to 9	603040	280285	Ladang Mak Jikie	Yes	Grassland	10	19	FRESH	0	2007-11-30	FOUND	S3	2008-01-24	55	FOUND		2008-02-19	81	FOUND	S3	2008-03-20	111
P143	2007-11-30	8	603040	280285	Ladang Mak Jikie	Yes	Grassland	18	19	FRESH	0	2007-11-30	FOUND	S3	2008-01-24	55	FOUND		2008-02-19	81	FOUND	S3	2008-03-20	111
P144	2007-11-30	7	603275	279995	Near Pak Cik Bahari	Yes	Scrub	4	17	FRESH	0	2007-11-30	FOUND	S3	2008-01-26	57	FOUND		2008-02-18	80	FOUND	S3	2008-03-20	111
P145	2007-11-30	4	603275	279995	Near Pak Cik Bahari	Yes	Scrub	2	17	FRESH	0	2007-11-30	FOUND	S3	2008-01-26	57	FOUND		2008-02-18	80	FOUND	S3	2008-03-20	111
P146	2008-01-31	6	605809	276619	Camos	Yes	Secondary forest	10	22	FRESH	0	2008-02-16	FOUND	S3	2008-03-19	32
P147	2008-01-31	3 to 5	605809	276619	Camos	Yes	Secondary forest	8	22	FRESH	0	2008-02-16	FOUND	S3	2008-03-19	32
P148	2008-01-31	3 to 6	605809	276619	Camos	Yes	Secondary forest	30	22	FRESH	0	2008-02-16	FOUND	S3	2008-03-19	32
P149	2008-01-31	5	605809	276619	Camos	Yes	Secondary forest	20	22	FRESH	0	2008-02-16	FOUND	S3	2008-03-19	32
P150	2008-01-31	4	606486	275166	Camos	Yes	Secondary forest	20	37	FRESH	0	2008-02-16	FOUND	S3	2008-03-20	33
P151	2008-01-31	3 to 5	606494	275145	Camos	Yes	Scrub	30	40	FRESH	0	2008-02-16	FOUND	S3	2008-03-20	33
P152	2008-01-31	9	606486	275125	Camos	Yes	Scrub	40	38	FRESH	0	2008-02-16	FOUND	S3	2008-03-20	33
P153	2008-01-31	5	606509	275119	Camos	Yes	riparian	24	37	FRESH	0	2008-02-16	FOUND	S3	2008-03-20	33
P154	2008-01-31	8	606558	275096	Hutan Corner Bayas	Yes	Secondary forest	10	23	FRESH	0	2008-02-16	FOUND	S3	2008-03-20	33
P155	2008-01-31	4	606597	275075	Hutan Corner Bayas	Yes	Secondary forest	30	42	FRESH	0	2008-02-16	FOUND	S3	2008-03-20	33
P156	2008-01-31	2	606597	275075	Hutan Corner Bayas	Yes	Secondary forest	24	42	FRESH	0	2008-02-16	FOUND	S3	2008-03-20	33
P157	2008-02-06	6	606685	273311	Hutan Sg. Gon	Yes	Secondary forest	4	46	FRESH	0	2008-02-16	FOUND	S3	2008-03-19	32
P158	2008-02-06	7	606685	273311	Hutan Sg. Gon	Yes	Secondary forest	4	46	FRESH	0	2008-02-16	FOUND	S3	2008-03-19	32
P159	2008-02-06	5	606685	273311	Hutan Sg. Gon	Yes	Secondary forest	4	46	FRESH	0	2008-02-16	FOUND	S3	2008-03-19	32
P160	2008-02-06	5	606685	273311	Hutan Sg. Gon	Yes	Secondary forest	4	46	FRESH	0	2008-02-16	FOUND	S3	2008-03-19	32
P161	2008-02-06	4	606685	273311	Hutan Sg. Gon	Yes	Secondary forest	4	46	FRESH	0	2008-02-16	FOUND	S3	2008-03-19	32
P162	2008-02-06	7	606685	273311	Hutan Sg. Gon	Yes	Secondary forest	18	46	FRESH	0	2008-02-16	FOUND	S3	2008-03-19	32
P163	2008-02-06	7	606685	273311	Hutan Sg. Gon	Yes	Secondary forest	26	46	FRESH	0	2008-02-16	FOUND	S3	2008-03-19	32
P164	2008-02-06	5	606685	273311	Hutan Sg. Gon	Yes	Secondary forest	18	46	FRESH	0	2008-02-16	FOUND	S3	2008-03-19	32
P165	2008-02-06	6	606685	273311	Hutan Sg. Gon	Yes	Secondary forest	10	46	FRESH	0	2008-02-16	FOUND	S3	2008-03-19	32
P166	2008-02-06	6	606685	273311	Hutan Sg. Gon	Yes	Secondary forest	12	46	FRESH	0	2008-02-16	FOUND	S3	2008-03-19	32
P167	2008-02-06	7	606685	273311	Hutan Sg. Gon	Yes	Secondary forest	2	46	FRESH	0	2008-02-16	FOUND	S3	2008-03-19	32
P168	2008-02-06	5	606685	273311	Hutan Sg. Gon	Yes	Secondary forest	4	46	FRESH	0	2008-02-16	FOUND	S3	2008-03-19	32
P169	2008-02-06	6 to 7	606733	273356	Hutan Sg. Gon	Yes	Secondary forest	12	45	FRESH	0	2008-02-16	FOUND	S3	2008-03-19	32
P170	2008-02-06	5	606733	273356	Hutan Sg. Gon	Yes	Secondary forest	4	45	FRESH	0	2008-02-16	FOUND	S3	2008-03-19	32
P171	2008-02-06	4	606733	273356	Hutan Sg. Gon	Yes	Secondary forest	4	45	FRESH	0	2008-02-16	FOUND	S3	2008-03-19	32
P172	2008-02-06	5	606725	273354	Hutan Sg. Gon	Yes	Secondary forest	0	29	FRESH	0	2008-02-16	FOUND	S3	2008-03-19	32
P173	2008-02-06	3 to 4	606729	273365	Hutan Sg. Gon	Yes	Secondary forest	10	33	FRESH	0	2008-02-16	FOUND	S3	2008-03-19	32
P174	2008-02-06	5 to 6	606729	273365	Hutan Sg. Gon	Yes	Secondary forest	2	33	FRESH	0	2008-02-16	FOUND	S3	2008-03-19	32
P175	2008-02-06	7	606750	273396	Hutan Sg. Gon	Yes	Secondary forest	4	38	FRESH	0	2008-02-16	FOUND	S3	2008-03-19	32
P176	2008-02-06	4	606750	273396	Hutan Sg. Gon	Yes	Secondary forest	20	38	FRESH	0	2008-02-16	FOUND	S3	2008-03-19	32
P177	2008-02-06	5	606750	273396	Hutan Sg. Gon	Yes	Secondary forest	2	38	FRESH	0	2008-02-16	FOUND	S3	2008-03-19	32
P178	2008-02-06	8 to 7	606750	273396	Hutan Sg. Gon	Yes	Secondary forest	2	38	FRESH	0	2008-02-16	FOUND	S3	2008-03-19	32
P179	2008-02-06	5	606750	273396	Hutan Sg. Gon	Yes	Secondary forest	4	38	FRESH	0	2008-02-16	FOUND	S3	2008-03-19	32
P180	2008-02-06	5	606672	273133	Hutan Sg. Gon	Yes	Secondary forest	0	37	FRESH	0	2008-02-16	FOUND	S3	2008-03-19	32
P181	2008-02-06	4 to 5	606623	273109	Hutan Sg. Gon	Yes	Secondary forest	2	35	FRESH	0	2008-02-16	FOUND	S3	2008-03-19	32
P182	2008-02-06	3	606623	273109	Hutan Sg. Gon	Yes	Secondary forest	8	35	FRESH	0	2008-02-16	FOUND	S3	2008-03-19	32
P183	2008-02-06	6	606605	273123	Hutan Sg. Gon	Yes	Secondary forest	8	35	FRESH	0	2008-02-16	FOUND	S3	2008-03-19	32
P184	2008-02-06	5	606519	273042	Hutan Sg. Gon	Yes	Secondary forest	2	34	FRESH	0	2008-02-16	FOUND	S3/S4	2008-03-19	32
P185	2008-02-06	4	606503	273031	Hutan Sg. Gon	Yes	Secondary forest	4	33	FRESH	0	2008-02-16	FOUND	S3	2008-03-19	32
P186	2008-02-06	6	606496	273042	Hutan Sg. Gon	Yes	Secondary forest	0	32	FRESH	0	2008-02-16	FOUND	S3	2008-03-19	32
P187	2008-02-06	7	606614	273080	Hutan Sg. Gon	Yes	Secondary forest	4	32	FRESH	0	2008-02-16	FOUND	S3	2008-03-19	32
P188	2008-02-06	4	606478	273055	Hutan Sg. Gon	Yes	Secondary forest	6	32	FRESH	0	2008-02-16	FOUND	S3	2008-03-19	32
P189	2008-02-16	4	596564	279629	Kuala Jasin	Yes	Secondary forest	24	36	FRESH	0	2008-02-16	FOUND	S3	2008-03-21	34
P190	2008-02-16	4	596564	279629	Kuala Jasin	Yes	Secondary forest	4	36	FRESH	0	2008-02-16	FOUND	S3	2008-03-21	34
P191	2008-02-16	4	596564	279629	Kuala Jasin	Yes	Secondary forest	4	36	FRESH	0	2008-02-16	FOUND	S3	2008-03-21	34
P192	2008-02-16	4 to 5	596564	279629	Kuala Jasin	Yes	Secondary forest	30	36	FRESH	0	2008-02-16	FOUND	S3	2008-03-21	34
P193	2008-02-16	3 to 5	596564	279629	Kuala Jasin	Yes	Secondary forest	20	36	FRESH	0	2008-02-16	FOUND	S3	2008-03-21	34
P194	2008-02-16	6	596558	279579	Kuala Jasin	Yes	Secondary forest	6	36	FRESH	0	2008-02-16	FOUND	S3	2008-03-21	34
P195	2008-02-16	n	596561	279554	Kuala Jasin	Yes	Bamboo forest	20	51	FRESH	0	2008-02-16	FOUND	S3	2008-03-21	34
P196	2008-02-16	6	596561	279554	Kuala Jasin	Yes	Bamboo forest	4	51	FRESH	0	2008-02-16	FOUND	S3	2008-03-21	34
P197	2008-02-16	6	596561	279554	Kuala Jasin	Yes	Bamboo forest	10	51	FRESH	0	2008-02-16	FOUND	S3	2008-03-21	34
P198	2008-02-23	8	600653	279928	Padang Air War	Yes	Secondary forest	4	10	FRESH	0	2008-02-23	FOUND	S3	2008-03-22	28
P199	2008-02-23	8	600653	279928	Padang Air War	Yes	Secondary forest	10	10	FRESH	0	2008-02-23	FOUND	S3	2008-03-22	28
P200	2008-02-23	6	600653	279928	Padang Air War	Yes	Secondary forest	10	10	FRESH	0	2008-02-23	FOUND	S3	2008-03-22	28
P201	2008-03-20	9	606068	276624	Camos forest	Yes	Secondary forest	14	24	FRESH	0	2008-03-20
P202	2008-03-20	5	606068	276624	Camos forest	Yes	Secondary forest	0	24	FRESH	0	2008-03-20
P203	2008-03-20	7	605943	276667	Camos forest	Yes	Secondary forest	18	69	FRESH	0	2008-03-20
P204	2008-03-24	7	605922	276823	Camos forest	Yes	Secondary forest	12	16	FRESH	0	2008-03-24
P205	2008-03-24	7	605774	277075	Camos forest	Yes	Secondary forest	12	27	FRESH	0	2008-03-24
P206	2008-03-24	5	605774	277075	Camos forest	Yes	Secondary forest	10	27	FRESH	0	2008-03-24
P207	2008-03-24	7	605985	276663	Camos forest	Yes	Secondary forest	6	32	FRESH	0	2008-03-24
P208	2008-03-25	7	606166	276484	Camos forest	Yes	Secondary forest	10	22	FRESH	0	2008-03-25
P209	2008-03-25	11	606199	276474	Camos forest	Yes	Secondary forest	4	25	FRESH	0	2008-03-25
P210	2008-03-25	9	606214	276474	Camos forest	Yes	Secondary forest	4	28	FRESH	0	2008-03-25
P211	2008-03-25	7	606215	276467	Camos forest	Yes	Secondary forest	12	27	FRESH	0	2008-03-25
P212	2008-03-24	n	606820	273745	Meriap forest	Yes	Secondary forest	12	41	FRESH	0	2008-03-24
P213	2008-03-24	n	604982	278416	Sg.Belawan	Yes	Secondary forest	10	35	FRESH	0	2008-03-24
P214	2008-05-30	10	597093	279844	Kuala Jasin	Yes	Secondary forest	12	38	FRESH	0	2008-05-30
P215	2008-05-30	5 to 6	597081	279812	Kuala Jasin	Yes	Secondary forest	4	36	FRESH	0	2008-05-30
P216	2008-05-30	6	597074	279819	Kuala Jasin	Yes	Secondary forest	4	63	FRESH	0	2008-05-30
P217	2008-05-30	4			Kuala Jasin	Yes	Secondary forest			FRESH	0	2008-05-30
P218	2008-05-30	9	597121	279803	Kuala Jasin	Yes	Secondary forest	10	44	FRESH	0	2008-05-30
P219	2008-05-30	4 to 5	597121	279808	Kuala Jasin	Yes	Secondary forest	0	44	FRESH	0	2008-05-30
P220	2008-05-30	7 to 8	597103	279807	Kuala Jasin	Yes	Secondary forest	4	56	FRESH	0	2008-05-30
P221	2008-05-30	7 t0 8	597086	279827	Kuala Jasin	Yes	Secondary forest	8	43	FRESH	0	2008-05-30
P222	2008-05-30	5	597086	279827	Kuala Jasin	Yes	Secondary forest	6	43	FRESH	0	2008-05-30
P223	2008-05-30	5	597096	279818	Kuala Jasin	Yes	Secondary forest	4	43	FRESH	0	2008-05-30
P224	2008-05-30	6 to 7	597084	279822	Kuala Jasin	Yes	Secondary forest	18	16	FRESH	0	2008-05-30
P225	2008-05-30	4 to 5			Kuala Jasin	Yes	Secondary forest			FRESH	0	2008-05-30
P226	2008-05-30	7			Kuala Jasin	Yes	Secondary forest			FRESH	0	2008-05-30
P227	2008-05-30	5			Kuala Jasin	Yes	Secondary forest			FRESH	0	2008-05-30
P228	2008-05-30	4			Kuala Jasin	Yes	Secondary forest			FRESH	0	2008-05-30
P229	2008-05-30	6			Kuala Jasin	Yes	Secondary forest			FRESH	0	2008-05-30
P230	2008-05-30	5			Kuala Jasin	Yes	Secondary forest			FRESH	0	2008-05-30
P231	2008-05-30	6			Kuala Jasin	Yes	Secondary forest			FRESH	0	2008-05-30
P232	2008-05-30	3 to 4			Kuala Jasin	Yes	Secondary forest			FRESH	0	2008-05-30
P233	2008-05-30	5			Kuala Jasin	Yes	Secondary forest			FRESH	0	2008-05-30
P234	2008-05-30	3			Kuala Jasin	Yes	Secondary forest			FRESH	0	2008-05-30
P235	2008-05-30	4 to 5			Kuala Jasin	Yes	Secondary forest			FRESH	0	2008-05-30
P236	2008-05-30	5			Kuala Jasin	Yes	Secondary forest			FRESH	0	2008-05-30
P237	2008-05-30	4 to 5			Kuala Jasin	Yes	Secondary forest			FRESH	0	2008-05-30
P238	2008-05-30	5 to 6			Kuala Jasin	Yes	Secondary forest			FRESH	0	2008-05-30
P239	2008-05-30	4			Kuala Jasin	Yes	Secondary forest			FRESH	0	2008-05-30
P240	2008-05-30	5 to 6			Kuala Jasin	Yes	Secondary forest			FRESH	0	2008-05-30
P241	2008-05-30	2 to 3			Kuala Jasin	Yes	Secondary forest			FRESH	0	2008-05-30
P242	2008-05-30	7			Kuala Jasin	Yes	Secondary forest			FRESH	0	2008-05-30
P243	2008-05-30	4			Kuala Jasin	Yes	Secondary forest			FRESH	0	2008-05-30
P244	2008-05-30	6			Kuala Jasin	Yes	Secondary forest			FRESH	0	2008-05-30
P245	2008-05-30	4			Kuala Jasin	Yes	Secondary forest			FRESH	0	2008-05-30

## Sheet: Summary
Notes:
NA= not available (e.g.: GPS reading)
FOUND= found the specimen
LOST = Use this if the dung cannot be found anymore because it was gone due to flood, and other natural phenomena (please add comments why it was lost!!!)
DID NOT MONITOR = Use this if you did not monitor the dung pile. Please justify why you didn't monitor.
Use only S1, S2, S3, S4, S5 for classification.
Dung pile label	Date found	Location	On the trail? (Y/N)	Vegetation type	slope	altitud	STATE	DAYS	Date Classified	comments		PIVOT TABLE PETA DUNG PILES
P001	2007-08-27	Sungai Endau	Yes	Riverbank	10	20	S5	289	2008-06-10	FLOODS		Count of STATE	STATE						% of S5	Note
P002	2007-09-07	Camos	Yes	Secondary forest	0	30	S4	278	2008-06-10			Vegetation type	NOT FOUND	S2	S3	S4	S5	Grand Total
P003	2007-09-07	Logging road (Licence no : JT01/0/5/06)	Yes	Secondary forest	4	39	NOT FOUND					Bamboo forest			2		15	17	0.778547	(a)
P004	2007-09-08	Jalan Belawan (Main road to Kahang)	Yes	Secondary forest	6	25	S4	277	2008-06-10			Grassland				8	53	61	0.868852	(b)
P005	2007-09-09	Achao plantation	Yes	Secondary forest	18	18	S5	277	2008-06-11			riparian			1			1	0
P006	2007-09-10	Achao plantation	Yes	Scrub	0	17	S4	276	2008-06-11			Riverbank					2	2	1
P007	2007-09-10	Rely Plantation	Yes	Scrub	26	19	S3	276	2008-06-11			Scrub			12	11	6	29	0.206897
P008	2007-09-10	Rely Plantation	Yes	Scrub	10	18	S4	276	2008-06-11			Secondary forest	3	19	76	10	27	135	0.2
P009	2007-09-10	Rely Plantation	Yes	Scrub	22	20	S4	276	2008-06-11			Grand Total	3	19	91	29	103	245
P010	2007-09-10	Rely Plantation	Yes	Scrub	4	16	S5	276	2008-06-11
P011	2007-09-10	Rely Plantation	Yes	Scrub	14	15	S5	276	2008-06-11			Note
P012	2007-09-10	Camos	Yes	Scrub	6	17	S4	276	2008-06-11			(a) due almost entirely to flooding - Jetty Pacau area
P013	2007-09-10	Camos	Yes	Scrub	26	17	S3	273	2008-06-08			(b) due to effects of flooding & also tall grass (lalang) growing through the
P014	2007-09-10	Camos	Yes	Scrub	12	17	S3	273	2008-06-08			dung pile and destroying it
P015	2007-09-10	Camos	Yes	Scrub	26	17	S3	273	2008-06-08
P016	2007-09-10	Camos	Yes	Scrub	8	17	S3	273	2008-06-08
P017	2007-09-10	Camos	Yes	Scrub	10	17	S3	273	2008-06-08
P018	2007-09-10	Camos	Yes	Scrub	20	17	S3	273	2008-06-08
P019	2007-09-10	Camos	Yes	Scrub	20	17	S3	273	2008-06-08
P020	2007-09-10	Camos	Yes	Scrub	14	36	S4	273	2008-06-08
P021	2007-09-10	Camos	Yes	Scrub	18	36	S4	273	2008-06-08
P022	2007-09-10	Camos	Yes	Scrub	4	20	S3	275	2008-06-10
P023	2007-09-10	Camos	Yes	Scrub	2	20	S5	275	2008-06-10
P024	2007-09-10	Camos	Yes	Scrub	2	20	S4	275	2008-06-10
P025	2007-09-10	Camos	Yes	Scrub	0	19	S5	275	2008-06-10
P026	2007-09-10	Camos	Yes	Scrub	6	19	S5	275	2008-06-10
P027	2007-09-10	Camos	Yes	Scrub	12	22	S3	275	2008-06-10
P028	2007-09-10	Camos (Near logging Junction)	Yes	Scrub	2	20	S4	273	2008-06-08
P029	2007-09-10	Camos (Near logging Junction)	Yes	Scrub	2	20	S4	273	2008-06-08
P030	2007-09-10	Camos (Near logging Junction)	Yes	Scrub	6	20	S4	273	2008-06-08
P031	2007-09-29	Sungai Temiang	Yes	Secondary forest	8	24	S5	260	2008-06-14
P032	2007-09-29	Sungai Temiang	Yes	Secondary forest	4	20	S5	260	2008-06-14
P033	2007-09-29	Sungai Temiang	Yes	Secondary forest	16	50	S5	260	2008-06-14
P034	2007-09-29	Sungai Temiang	Yes	Secondary forest	2	50	S4	260	2008-06-14
P035	2007-09-29	Sungai Temiang	Yes	Secondary forest	2	50	S5	260	2008-06-14
P036	2007-09-29	Sungai Temiang	Yes	Secondary forest	12	24	S4	260	2008-06-14
P037	2007-09-29	Sungai Temiang	Yes	Secondary forest	6	24	S5	260	2008-06-14
P038	2007-09-29	Sungai Temiang	Yes	Secondary forest	4	24	S5	260	2008-06-14
P039	2007-09-29	Sungai Temiang	Yes	Secondary forest	10	29	S5	260	2008-06-14
P040	2007-09-29	Sungai Temiang	Yes	Secondary forest	0	29	S5	260	2008-06-14
P041	2007-09-29	Sungai Temiang	Yes	Secondary forest	18	29	S5	260	2008-06-14
P042	2007-09-29	Sungai Temiang	Yes	Secondary forest	16	29	S4	260	2008-06-14
P043	2007-09-29	Sungai Temiang	Yes	Secondary forest	4	29	S5	260	2008-06-14
P044	2007-09-29	Sungai Temiang	Yes	Secondary forest	2	46	S5	260	2008-06-14
P045	2007-09-29	Sungai Temiang	Yes	Secondary forest	10	29	S5	260	2008-06-14
P046	2007-09-29	Sungai Temiang	Yes	Secondary forest	0	46	S5	260	2008-06-14
P047	2007-09-29	Sungai Temiang	Yes	Secondary forest	2	46	S5	260	2008-06-14
P048	2007-09-29	Sungai Temiang	Yes	Secondary forest	10	46	S5	260	2008-06-14
P049	2007-09-29	Sungai Temiang	Yes	Secondary forest	10	46	S5	260	2008-06-14
P050	2007-09-29	Sungai Temiang	Yes	Secondary forest	4	46	S5	260	2008-06-14
P051	2007-09-29	Sungai Temiang	Yes	Secondary forest	0	26	S5	260	2008-06-14
P052	2007-09-29	Sungai Temiang	Yes	Secondary forest	18	26	S5	260	2008-06-14
P053	2007-09-29	Sungai Temiang	Yes	Secondary forest	2	46	S4	260	2008-06-14
P054	2007-09-29	Sungai Temiang	Yes	Secondary forest	12	46	S5	260	2008-06-14
P055	2007-09-29	Sungai Temiang	Yes	Secondary forest	2	30	S5	260	2008-06-14
P056	2007-10-04	Pantai Burung across river (far side)	No	Riverbank	14	16	S5	255	2008-06-14	RIVER
P057	2007-10-04	Pantai Burung across river (grassland)	Yes	Grassland	20	20	S5	255	2008-06-14
P058	2007-10-04	Pantai Burung across river (grassland)	Yes	Grassland	20	20	S5	255	2008-06-14
P059	2007-10-04	Pantai Burung across river (grassland)	Yes	Grassland	4	20	S5	255	2008-06-14
P060	2007-10-04	Pantai Burung across river (grassland)	Yes	Grassland	2	19	S5	254	2008-06-13	FLOODS
P061	2007-10-04	Pantai Burung across river (grassland)	Yes	Grassland	4	22	S5	254	2008-06-13	FLOODS
P062	2007-10-08	Jetty Pacau (flood area)	Yes	Bamboo forest	10	22	S5	250	2008-06-13	FLOODS
P063	2007-10-08	Jetty Pacau (flood area)	Yes	Bamboo forest	12	22	S5	250	2008-06-13	FLOODS
P064	2007-10-08	Jetty Pacau (flood area)	Yes	Bamboo forest	10	16	S5	250	2008-06-13	FLOODS
P065	2007-10-08	Jetty Pacau (flood area)	Yes	Bamboo forest	20	16	S5	250	2008-06-13	FLOODS
P066	2007-10-08	Jetty Pacau (flood area)	Yes	Bamboo forest	14	21	S5	250	2008-06-13	FLOODS
P067	2007-10-08	Jetty Pacau (flood area)	Yes	Bamboo forest	10	20	S5	250	2008-06-13	FLOODS
P068	2007-10-08	Jetty Pacau (flood area)	Yes	Bamboo forest	22	20	S5	250	2008-06-13	FLOODS
P069	2007-10-08	Jetty Pacau (flood area)	Yes	Bamboo forest	8	20	S5	250	2008-06-13	FLOODS
P070	2007-10-08	Jetty Pacau (flood area)	Yes	Bamboo forest	32	22	S5	250	2008-06-13	FLOODS
P071	2007-10-08	Jetty Pacau (flood area)	Yes	Bamboo forest	44	22	S5	250	2008-06-13
P072	2007-10-08	Jetty Pacau (flood area)	Yes	Bamboo forest	14	22	S5	250	2008-06-13	FLOODS
P073	2007-10-08	Jetty Pacau (flood area)	Yes	Bamboo forest	10	22	S5	250	2008-06-13	FLOODS
P074	2007-10-08	Jetty Pacau (flood area)	Yes	Bamboo forest	4	22	S5	250	2008-06-13	FLOODS
P075	2007-10-09	Jambatan Pantai Burung	Yes	Secondary forest	4	20	S5	250	2008-06-14
P076	2007-10-09	Sg. Pantai Burung	Yes	Secondary forest	14	26	S3	250	2008-06-14
P077	2007-10-09	Sg. Pantai Burung	Yes	Secondary forest	10	39	S3	250	2008-06-14
P078	2007-10-09	Sg. Pantai Burung	Yes	Secondary forest	8	39	S4	250	2008-06-14
P079	2007-10-09	Kebun getah Pak Atan at Pantai Burung	Yes	Secondary forest	2	14	S4	250	2008-06-14
P080	2007-10-09	Kebun getah Pak Atan at Pantai Burung	Yes	Secondary forest	24	14	S4	250	2008-06-14
P081	2007-10-09	Kebun getah Pak Atan at Pantai Burung	Yes	Secondary forest	0	70	NOT FOUND
P082	2007-10-09	Pantai Burung	Yes	Secondary forest	22	37	S3	250	2008-06-14
P083	2007-10-09	Pantai Burung	Yes	Secondary forest	2	37	S3	250	2008-06-14
P084	2007-10-09	Pantai Burung	Yes	Secondary forest	10	37	NOT FOUND
P085	2007-10-09	Pantai Burung	Yes	Grassland	0	29	S5	250	2008-06-14
P086	2007-10-09	Pantai Burung	Yes	Grassland	18	29	S4	250	2008-06-14
P087	2007-11-03	Lemakoh	Yes	Grassland	8	14	S5	220	2008-06-09
P088	2007-11-03	Lemakoh	Yes	Grassland	4	14	S5	220	2008-06-09
P089	2007-11-03	Lemakoh	Yes	Secondary forest	4	14	S5	220	2008-06-09
P090	2007-11-03	Lemakoh	Yes	Secondary forest	4	14	S4	220	2008-06-09
P091	2007-11-03	Lemakoh	Yes	Grassland	6	21	S5	220	2008-06-09
P092	2007-11-03	Lemakoh	Yes	Grassland	18	16	S5	220	2008-06-09
P093	2007-11-03	Lemakoh	Yes	Grassland	20	16	S4	220	2008-06-09
P094	2007-11-03	Lemakoh	Yes	Grassland	8	0	S5	221	2008-06-10
P095	2007-11-03	Lemakoh	Yes	Grassland	18	0	S5	220	2008-06-09	FLOODS
P096	2007-11-03	Lemakoh	Yes	Grassland	20	0	S5	220	2008-06-09
P097	2007-11-03	Lemakoh	Yes	Grassland	10	9	S5	220	2008-06-09	FLOODS
P098	2007-11-03	Lemakoh	Yes	Grassland	10	8	S5	220	2008-06-09
P099	2007-11-03	Lemakoh	Yes	Grassland	8	8	S5	220	2008-06-09
P100	2007-11-03	Lemakoh	Yes	Grassland	18	8	S5	220	2008-06-09
P101	2007-11-03	Lemakoh	Yes	Grassland	4	8	S5	220	2008-06-09
P102	2007-11-03	Lemakoh	Yes	Grassland	2	11	S5	220	2008-06-09
P103	2007-11-03	Lemakoh	Yes	Grassland	8	11	S5	220	2008-06-09
P104	2007-11-03	Lemakoh	Yes	Grassland	18	11	S5	220	2008-06-09
P105	2007-11-03	Lemakoh	Yes	Grassland	14	11	S5	220	2008-06-09
P106	2007-11-03	Lemakoh	Yes	Grassland	30	11	S4	221	2008-06-10
P107	2007-11-03	Lemakoh	Yes	Grassland	8	11	S5	221	2008-06-10
P108	2007-11-03	Lemakoh	Yes	Grassland	20	16	S4	221	2008-06-10
P109	2007-11-03	Lemakoh	Yes	Grassland	20	12	S5	221	2008-06-10
P110	2007-11-03	Lemakoh	Yes	Grassland	24	8	S5	220	2008-06-09
P111	2007-11-03	Lemakoh	Yes	Grassland	10	8	S5	220	2008-06-09
P112	2007-11-03	Lemakoh	Yes	Grassland	4	8	S5	220	2008-06-09
P113	2007-11-03	Lemakoh	Yes	Grassland	4	11	S5	220	2008-06-09	FLOODS
P114	2007-11-03	Lemakoh	Yes	Grassland	8	11	S4	220	2008-06-09
P115	2007-11-06	Kebun getah Pak Ninggka at Kg Peta	Yes	Bamboo forest	6	20	S5	217	2008-06-09
P116	2007-11-30	Ladang Mak Jikie	Yes	Grassland	18	20	S4	195	2008-06-11
P117	2007-11-30	Ladang Mak Jikie	Yes	Grassland	4	20	S5	195	2008-06-11
P118	2007-11-30	Ladang Mak Jikie	Yes	Grassland	4	14	S5	195	2008-06-11
P119	2007-11-30	Ladang Mak Jikie	Yes	Grassland	16	14	S5	195	2008-06-11
P120	2007-11-30	Ladang Mak Jikie	Yes	Grassland	6	13	S4	195	2008-06-11
P121	2007-11-30	Ladang Mak Jikie	Yes	Grassland	16	20	S5	195	2008-06-11
P122	2007-11-30	Ladang Mak Jikie	Yes	Grassland	2	11	S5	195	2008-06-11
P123	2007-11-30	Ladang Mak Jikie	Yes	Grassland	16	11	S5	195	2008-06-11
P124	2007-11-30	Ladang Mak Jikie	Yes	Grassland	4	11	S5	195	2008-06-11
P125	2007-11-30	Ladang Mak Jikie	Yes	Grassland	12	11	S5	195	2008-06-11	FLOODS
P126	2007-11-30	Ladang Mak Jikie	Yes	Grassland	16	14	S5	195	2008-06-11
P127	2007-11-30	Ladang Mak Jikie	Yes	Grassland	4	4	S5	195	2008-06-11
P128	2007-11-30	Ladang Mak Jikie	Yes	Grassland	6	14	S5	195	2008-06-11
P129	2007-11-30	Ladang Mak Jikie	Yes	Grassland	8	14	S5	195	2008-06-11
P130	2007-11-30	Ladang Mak Jikie	Yes	Grassland	6	9	S5	195	2008-06-11
P131	2007-11-30	Ladang Mak Jikie	Yes	Grassland	10	9	S5	195	2008-06-11	FLOODS
P132	2007-11-30	Ladang Mak Jikie	Yes	Grassland	22	6	S5	195	2008-06-11
P133	2007-11-30	Ladang Mak Jikie	Yes	Grassland	12	17	S5	195	2008-06-11
P134	2007-11-30	Ladang Mak Jikie	Yes	Grassland	4	10	S5	195	2008-06-11
P135	2007-11-30	Ladang Mak Jikie	Yes	Grassland	10	15	S5	195	2008-06-11
P136	2007-11-30	Ladang Mak Jikie	Yes	Grassland	0	8	S5	195	2008-06-11
P137	2007-11-30	Ladang Mak Jikie	Yes	Grassland	2	16	S4	195	2008-06-11
P138	2007-11-30	Ladang Mak Jikie	Yes	Grassland	4	10	S5	195	2008-06-11
P139	2007-11-30	Ladang Mak Jikie	Yes	Grassland	2	11	S5	195	2008-06-11
P140	2007-11-30	Ladang Mak Jikie	Yes	Grassland	0	9	S5	195	2008-06-11
P141	2007-11-30	Ladang Mak Jikie	Yes	Grassland	0	11	S5	195	2008-06-11
P142	2007-11-30	Ladang Mak Jikie	Yes	Grassland	10	19	S5	195	2008-06-11
P143	2007-11-30	Ladang Mak Jikie	Yes	Grassland	18	19	S5	195	2008-06-11
P144	2007-11-30	Near Pak Cik Bahari	Yes	Scrub	4	17	S4	195	2008-06-11
P145	2007-11-30	Near Pak Cik Bahari	Yes	Scrub	2	17	S5	195	2008-06-11
P146	2008-01-31	Camos	Yes	Secondary forest	10	22	S3	116	2008-06-10
P147	2008-01-31	Camos	Yes	Secondary forest	8	22	S3	116	2008-06-10
P148	2008-01-31	Camos	Yes	Secondary forest	30	22	S3	116	2008-06-10
P149	2008-01-31	Camos	Yes	Secondary forest	20	22	S3	116	2008-06-10
P150	2008-01-31	Camos	Yes	Secondary forest	20	37	S3	115	2008-06-09
P151	2008-01-31	Camos	Yes	Scrub	30	40	S3	115	2008-06-09
P152	2008-01-31	Camos	Yes	Scrub	40	38	S3	115	2008-06-09
P153	2008-01-31	Camos	Yes	riparian	24	37	S3	115	2008-06-09
P154	2008-01-31	Hutan Corner Bayas	Yes	Secondary forest	10	23	S3	115	2008-06-09
P155	2008-01-31	Hutan Corner Bayas	Yes	Secondary forest	30	42	S3	115	2008-06-09
P156	2008-01-31	Hutan Corner Bayas	Yes	Secondary forest	24	42	S3	115	2008-06-09
P157	2008-02-06	Hutan Sg. Gon	Yes	Secondary forest	4	46	S3	115	2008-06-09
P158	2008-02-06	Hutan Sg. Gon	Yes	Secondary forest	4	46	S3	115	2008-06-09
P159	2008-02-06	Hutan Sg. Gon	Yes	Secondary forest	4	46	S3	115	2008-06-09
P160	2008-02-06	Hutan Sg. Gon	Yes	Secondary forest	4	46	S3	115	2008-06-09
P161	2008-02-06	Hutan Sg. Gon	Yes	Secondary forest	4	46	S3	115	2008-06-09
P162	2008-02-06	Hutan Sg. Gon	Yes	Secondary forest	18	46	S3	115	2008-06-09
P163	2008-02-06	Hutan Sg. Gon	Yes	Secondary forest	26	46	S3	115	2008-06-09
P164	2008-02-06	Hutan Sg. Gon	Yes	Secondary forest	18	46	S3	115	2008-06-09
P165	2008-02-06	Hutan Sg. Gon	Yes	Secondary forest	10	46	S3	115	2008-06-09
P166	2008-02-06	Hutan Sg. Gon	Yes	Secondary forest	12	46	S3	115	2008-06-09
P167	2008-02-06	Hutan Sg. Gon	Yes	Secondary forest	2	46	S3	115	2008-06-09
P168	2008-02-06	Hutan Sg. Gon	Yes	Secondary forest	4	46	S3	115	2008-06-09
P169	2008-02-06	Hutan Sg. Gon	Yes	Secondary forest	12	45	S3	115	2008-06-09
P170	2008-02-06	Hutan Sg. Gon	Yes	Secondary forest	4	45	S3	115	2008-06-09
P171	2008-02-06	Hutan Sg. Gon	Yes	Secondary forest	4	45	S3	115	2008-06-09
P172	2008-02-06	Hutan Sg. Gon	Yes	Secondary forest	0	29	S3	115	2008-06-09
P173	2008-02-06	Hutan Sg. Gon	Yes	Secondary forest	10	33	S3	115	2008-06-09
P174	2008-02-06	Hutan Sg. Gon	Yes	Secondary forest	2	33	S3	115	2008-06-09
P175	2008-02-06	Hutan Sg. Gon	Yes	Secondary forest	4	38	S3	115	2008-06-09
P176	2008-02-06	Hutan Sg. Gon	Yes	Secondary forest	20	38	S3	115	2008-06-09
P177	2008-02-06	Hutan Sg. Gon	Yes	Secondary forest	2	38	S3	115	2008-06-09
P178	2008-02-06	Hutan Sg. Gon	Yes	Secondary forest	2	38	S3	115	2008-06-09
P179	2008-02-06	Hutan Sg. Gon	Yes	Secondary forest	4	38	S3	115	2008-06-09
P180	2008-02-06	Hutan Sg. Gon	Yes	Secondary forest	0	37	S3	114	2008-06-08
P181	2008-02-06	Hutan Sg. Gon	Yes	Secondary forest	2	35	S3	114	2008-06-08
P182	2008-02-06	Hutan Sg. Gon	Yes	Secondary forest	8	35	S3	114	2008-06-08
P183	2008-02-06	Hutan Sg. Gon	Yes	Secondary forest	8	35	S3	114	2008-06-08
P184	2008-02-06	Hutan Sg. Gon	Yes	Secondary forest	2	34	S3	114	2008-06-08
P185	2008-02-06	Hutan Sg. Gon	Yes	Secondary forest	4	33	S3	114	2008-06-08
P186	2008-02-06	Hutan Sg. Gon	Yes	Secondary forest	0	32	S3	114	2008-06-08
P187	2008-02-06	Hutan Sg. Gon	Yes	Secondary forest	4	32	S3	114	2008-06-08
P188	2008-02-06	Hutan Sg. Gon	Yes	Secondary forest	6	32	S3	114	2008-06-08
P189	2008-02-16	Kuala Jasin	Yes	Secondary forest	24	36	S3	119	2008-06-13
P190	2008-02-16	Kuala Jasin	Yes	Secondary forest	4	36	S3	119	2008-06-13
P191	2008-02-16	Kuala Jasin	Yes	Secondary forest	4	36	S3	119	2008-06-13
P192	2008-02-16	Kuala Jasin	Yes	Secondary forest	30	36	S5	119	2008-06-13
P193	2008-02-16	Kuala Jasin	Yes	Secondary forest	20	36	S5	119	2008-06-13
P194	2008-02-16	Kuala Jasin	Yes	Secondary forest	6	36	S3	119	2008-06-13
P195	2008-02-16	Kuala Jasin	Yes	Bamboo forest	20	51	S5	119	2008-06-13
P196	2008-02-16	Kuala Jasin	Yes	Bamboo forest	4	51	S3	119	2008-06-13
P197	2008-02-16	Kuala Jasin	Yes	Bamboo forest	10	51	S3	119	2008-06-13
P198	2008-02-23	Padang Air War	Yes	Secondary forest	4	10	S3	113	2008-06-14
P199	2008-02-23	Padang Air War	Yes	Secondary forest	10	10	S3	113	2008-06-14
P200	2008-02-23	Padang Air War	Yes	Secondary forest	10	10	S5	113	2008-06-14
P201	2008-03-20	Camos forest	Yes	Secondary forest	14	24	S3	83	2008-06-10
P202	2008-03-20	Camos forest	Yes	Secondary forest	0	24	S3	83	2008-06-10
P203	2008-03-20	Camos forest	Yes	Secondary forest	18	69	S3	83	2008-06-10
P204	2008-03-24	Camos forest	Yes	Secondary forest	12	16	S3	79	2008-06-10
P205	2008-03-24	Camos forest	Yes	Secondary forest	12	27	S3	77	2008-06-08
P206	2008-03-24	Camos forest	Yes	Secondary forest	10	27	S3	77	2008-06-08
P207	2008-03-24	Camos forest	Yes	Secondary forest	6	32	S3	79	2008-06-10
P208	2008-03-25	Camos forest	Yes	Secondary forest	10	22	S3	78	2008-06-10
P209	2008-03-25	Camos forest	Yes	Secondary forest	4	25	S3	78	2008-06-10
P210	2008-03-25	Camos forest	Yes	Secondary forest	4	28	S3	78	2008-06-10
P211	2008-03-25	Camos forest	Yes	Secondary forest	12	27	S3	78	2008-06-10
P212	2008-03-24	Meriap forest	Yes	Secondary forest	12	41	S3	79	2008-06-10
P213	2008-03-24	Sg.Belawan	Yes	Secondary forest	10	35	S3	79	2008-06-10
P214	2008-05-30	Kuala Jasin	Yes	Secondary forest	12	38	S3	15	2008-06-13
P215	2008-05-30	Kuala Jasin	Yes	Secondary forest	4	36	S2	15	2008-06-13
P216	2008-05-30	Kuala Jasin	Yes	Secondary forest	4	63	S2	15	2008-06-13
P217	2008-05-30	Kuala Jasin	Yes	Secondary forest			S2	15	2008-06-13
P218	2008-05-30	Kuala Jasin	Yes	Secondary forest	10	44	S2	15	2008-06-13
P219	2008-05-30	Kuala Jasin	Yes	Secondary forest	0	44	S3	15	2008-06-13
P220	2008-05-30	Kuala Jasin	Yes	Secondary forest	4	56	S2	15	2008-06-13
P221	2008-05-30	Kuala Jasin	Yes	Secondary forest	8	43	S3	15	2008-06-13
P222	2008-05-30	Kuala Jasin	Yes	Secondary forest	6	43	S2	15	2008-06-13
P223	2008-05-30	Kuala Jasin	Yes	Secondary forest	4	43	S2	15	2008-06-13
P224	2008-05-30	Kuala Jasin	Yes	Secondary forest	18	16	S2	15	2008-06-13
P225	2008-05-30	Kuala Jasin	Yes	Secondary forest			S3	15	2008-06-13
P226	2008-05-30	Kuala Jasin	Yes	Secondary forest			S3	15	2008-06-13
P227	2008-05-30	Kuala Jasin	Yes	Secondary forest			S2	15	2008-06-13
P228	2008-05-30	Kuala Jasin	Yes	Secondary forest			S2	15	2008-06-13
P229	2008-05-30	Kuala Jasin	Yes	Secondary forest			S2	15	2008-06-13
P230	2008-05-30	Kuala Jasin	Yes	Secondary forest			S2	15	2008-06-13
P231	2008-05-30	Kuala Jasin	Yes	Secondary forest			S2	15	2008-06-13
P232	2008-05-30	Kuala Jasin	Yes	Secondary forest			S3	15	2008-06-13
P233	2008-05-30	Kuala Jasin	Yes	Secondary forest			S3	15	2008-06-13
P234	2008-05-30	Kuala Jasin	Yes	Secondary forest			S2	15	2008-06-13
P235	2008-05-30	Kuala Jasin	Yes	Secondary forest			S2	15	2008-06-13
P236	2008-05-30	Kuala Jasin	Yes	Secondary forest			S3	15	2008-06-13
P237	2008-05-30	Kuala Jasin	Yes	Secondary forest			S3	15	2008-06-13
P238	2008-05-30	Kuala Jasin	Yes	Secondary forest			S3	15	2008-06-13
P239	2008-05-30	Kuala Jasin	Yes	Secondary forest			S3	15	2008-06-13
P240	2008-05-30	Kuala Jasin	Yes	Secondary forest			S2	15	2008-06-13
P241	2008-05-30	Kuala Jasin	Yes	Secondary forest			S3	15	2008-06-13
P242	2008-05-30	Kuala Jasin	Yes	Secondary forest			S2	15	2008-06-13
P243	2008-05-30	Kuala Jasin	Yes	Secondary forest			S2	15	2008-06-13
P244	2008-05-30	Kuala Jasin	Yes	Secondary forest			S2	15	2008-06-13
P245	2008-05-30	Kuala Jasin	Yes	Secondary forest			S3	15	2008-06-13

## Sheet: R Format
FILTERING STEPS
1)	take out dung piles not found
2)	END
DAYS	STATE
15	S2
15	S2
15	S2
15	S2
15	S2
15	S2
15	S2
15	S2
15	S2
15	S2
15	S2
15	S2
15	S2
15	S2
15	S2
15	S2
15	S2
15	S2
15	S2
276	S3
273	S3
273	S3
273	S3
273	S3
273	S3
273	S3
273	S3
275	S3
275	S3
250	S3
250	S3
250	S3
250	S3
116	S3
116	S3
116	S3
116	S3
115	S3
115	S3
115	S3
115	S3
115	S3
115	S3
115	S3
115	S3
115	S3
115	S3
115	S3
115	S3
115	S3
115	S3
115	S3
115	S3
115	S3
115	S3
115	S3
115	S3
115	S3
115	S3
115	S3
115	S3
115	S3
115	S3
115	S3
115	S3
115	S3
115	S3
114	S3
114	S3
114	S3
114	S3
114	S3
114	S3
114	S3
114	S3
114	S3
119	S3
119	S3
119	S3
119	S3
119	S3
119	S3
113	S3
113	S3
83	S3
83	S3
83	S3
79	S3
77	S3
77	S3
79	S3
78	S3
78	S3
78	S3
78	S3
79	S3
79	S3
15	S3
15	S3
15	S3
15	S3
15	S3
15	S3
15	S3
15	S3
15	S3
15	S3
15	S3
15	S3
15	S3
278	S4
277	S4
276	S4
276	S4
276	S4
276	S4
273	S4
273	S4
275	S4
273	S4
273	S4
273	S4
260	S4
260	S4
260	S4
260	S4
250	S4
250	S4
250	S4
250	S4
220	S4
220	S4
221	S4
221	S4
220	S4
195	S4
195	S4
195	S4
195	S4
289	S5
277	S5
276	S5
276	S5
275	S5
275	S5
275	S5
260	S5
260	S5
260	S5
260	S5
260	S5
260	S5
260	S5
260	S5
260	S5
260	S5
260	S5
260	S5
260	S5
260	S5
260	S5
260	S5
260	S5
260	S5
260	S5
260	S5
260	S5
255	S5
255	S5
255	S5
255	S5
254	S5
254	S5
250	S5
250	S5
250	S5
250	S5
250	S5
250	S5
250	S5
250	S5
250	S5
250	S5
250	S5
250	S5
250	S5
250	S5
250	S5
220	S5
220	S5
220	S5
220	S5
220	S5
221	S5
220	S5
220	S5
220	S5
220	S5
220	S5
220	S5
220	S5
220	S5
220	S5
220	S5
220	S5
221	S5
221	S5
220	S5
220	S5
220	S5
220	S5
217	S5
195	S5
195	S5
195	S5
195	S5
195	S5
195	S5
195	S5
195	S5
195	S5
195	S5
195	S5
195	S5
195	S5
195	S5
195	S5
195	S5
195	S5
195	S5
195	S5
195	S5
195	S5
195	S5
195	S5
195	S5
195	S5
195	S5
119	S5
119	S5
119	S5
113	S5
