# Supplementary material for: Viability and management of the Asian elephant (Elephas maximus) population in the Endau Rompin landscape, Peninsular Malaysia
Source: PeerJ. 2020 Jan 24;8:e8209. doi: 10.7717/peerj.8209 (PMC6984340; doi:10.7717/peerj.8209)
Supplement: Supplemental Information 2 [file peerj-08-8209-s003.xls]

## Sheet: MainDataSheet
Notes:
NA= not available (e.g.: GPS reading)
FOUND= found the specimen
LOST = Use this if the dung cannot be found anymore because it was gone due to flood, and other natural phenomena (please add comments why it was lost!!!)
DID NOT MONITOR = Use this if you did not monitor the dung pile. Please justify why you didn't monitor.
Use only S1, S2, S3, S4, S5 for classification.
n=uncountable, fresh but disintegrated
Dung pile label		# of boli	GPS reading		Location	On the trail? (Y/N)	Vegetation type	slope	altitud	FRESH DUNG PILE MONITORING
			x	y						0			30				60				90				120				150				180				210				240				270				300
										state	days	date	state		date	days	state		date	days	state		date	days	state		date	days	state		date	days	state		date	days	state		date	days	state		date	days	state		date	days	state
R001	2007-11-06	6				Yes	Secondary Forest	16	15	FRESH	0
R002	2007-11-06	9				No	Forest Clearing	22	14	FRESH	0
R003	2007-11-06	5				No	Secondary Forest	20	53	FRESH	0
R004	2007-11-06	8				Yes	Secondary Forest	24	30	FRESH	0
R005	2007-11-06	8				No	Secondary Forest	22	22	FRESH	0
R006	2007-11-06	8				No	Secondary Forest	8	8	FRESH	0
R007	2007-11-06	7				Yes	Secondary Forest	14	14	FRESH	0
R008	2007-11-06	8				Yes	Secondary Forest	12	12	FRESH	0
R009	2007-11-06	8				Yes	Secondary Forest	22	49	FRESH	0
R010	2007-11-06	9				Yes	Secondary Forest	6	49	FRESH	0
R011	2007-11-06	5				Yes	Secondary Forest	22	45	FRESH	0
R012	2007-11-06	5				Yes	Secondary Forest	24	69	FRESH	0
R013	2007-11-06	9				Yes	Secondary Forest	4	63	FRESH	0
R014	2007-11-06	8				Yes	Secondary Forest	12	48	FRESH	0
R015	2007-11-06	7				No	Secondary Forest	2	100	FRESH	0
R016	2007-11-07	6				Yes	Secondary Forest	20	14	FRESH	0
R017	2007-11-06	7				Yes	Secondary Forest	20	25	FRESH	0
R018	2007-11-06	5				Yes	Secondary Forest	24	25	FRESH	0
R019	2007-11-06	7				Yes	Secondary Forest	30	25	FRESH	0
R020	2007-11-06	8				Yes	Secondary Forest	12	25	FRESH	0
R021	2007-11-06	3				Yes	Secondary Forest	12	25	FRESH	0
R022	2007-11-06	5				Yes	Secondary Forest	30	25	FRESH	0
R023	2007-11-06	5				Yes	Secondary Forest	2	11	FRESH	0
R024	2007-11-06	7				Yes	Secondary Forest	10	11	FRESH	0
R025	2007-11-06	5				Yes	Secondary Forest	4	11	FRESH	0
R026	2007-11-06	6				Yes	Secondary Forest	10	100	FRESH	0
R027	2007-11-08	8				No	Scrub	40	7	FRESH	0
R028	2008-02-22	7				No	Oil Palm Plantation	38	33	FRESH	0
R029	2008-02-22	7				No	Oil Palm Plantation	18	36	FRESH	0
R030	2008-03-07	10				No	Scrub	10	36	FRESH	0
R031	2008-03-07	7 to 8				No	Scrub	4	33	FRESH	0

## Sheet: Summary
Notes:
NA= not available (e.g.: GPS reading)
FOUND= found the specimen
LOST = Use this if the dung cannot be found anymore because it was gone due to flood, and other natural phenomena (please add comments why it was lost!!!)
DID NOT MONITOR = Use this if you did not monitor the dung pile. Please justify why you didn't monitor.
Use only S1, S2, S3, S4, S5 for classification.
n=uncountable, fresh but disintegrated
Dung pile label		# of boli	GPS reading		Location	On the trail? (Y/N)	Vegetation type	slope	altitud	classification			comments
			x	y						STATE	DAYS	date
R001	2007-11-06	6				Yes	Secondary Forest	16	15	S4	224	2008-06-16
R002	2007-11-06	9				No	Forest Clearing	22	14	S4	224	2008-06-16
R003	2007-11-06	5				No	Secondary Forest	20	53	S3	224	2008-06-16
R004	2007-11-06	8				Yes	Secondary Forest	24	30	S4	224	2008-06-16
R005	2007-11-06	8				No	Secondary Forest	22	22	S4	224	2008-06-16
R006	2007-11-06	8				No	Secondary Forest	8	8	S4	224	2008-06-16
R007	2007-11-06	7				Yes	Secondary Forest	14	14	S4	224	2008-06-16
R008	2007-11-06	8				Yes	Secondary Forest	12	12	S5	224	2008-06-16
R009	2007-11-06	8				Yes	Secondary Forest	22	49	S3	224	2008-06-16
R010	2007-11-06	9				Yes	Secondary Forest	6	49	S4	224	2008-06-16
R011	2007-11-06	5				Yes	Secondary Forest	22	45	S4	224	2008-06-16
R012	2007-11-06	5				Yes	Secondary Forest	24	69	S4	224	2008-06-16
R013	2007-11-06	9				Yes	Secondary Forest	4	63	S4	224	2008-06-16
R014	2007-11-06	8				Yes	Secondary Forest	12	48	S4	224	2008-06-16
R015	2007-11-06	7				No	Secondary Forest	2	100	S4	224	2008-06-16
R016	2007-11-07	6				Yes	Secondary Forest	20	14	S5	223	2008-06-16
R017	2007-11-06	7				Yes	Secondary Forest	20	25	S4	224	2008-06-16
R018	2007-11-06	5				Yes	Secondary Forest	24	25	S4	224	2008-06-16
R019	2007-11-06	7				Yes	Secondary Forest	30	25	S4	224	2008-06-16
R020	2007-11-06	8				Yes	Secondary Forest	12	25	S4	224	2008-06-16
R021	2007-11-06	3				Yes	Secondary Forest	12	25	S4	224	2008-06-16
R022	2007-11-06	5				Yes	Secondary Forest	30	25	S4	224	2008-06-16
R023	2007-11-06	5				Yes	Secondary Forest	2	11	S5	224	2008-06-16
R024	2007-11-06	7				Yes	Secondary Forest	10	11	S5	224	2008-06-16
R025	2007-11-06	5				Yes	Secondary Forest	4	11	S4	224	2008-06-16
R026	2007-11-06	6				Yes	Secondary Forest	10	100	S4	224	2008-06-16
R027	2007-11-08	8				No	Scrub	40	7	Construction		2008-06-16	Electric Pole constructed on top
R028	2008-02-22	7				No	Oil Palm Plantation	38	33	Did not monitor		2008-06-16
R029	2008-02-22	7				No	Oil Palm Plantation	18	36	Did not monitor		2008-06-16
R030	2008-03-07	10				No	Scrub	10	36	S2	102	2008-06-16
R031	2008-03-07	7 to 8				No	Scrub	4	33	S2	102	2008-06-16

## Sheet: R Format
FILTER
1	Take out those were not monitored & crushed by construction (highlighted yellow)
2	END
		S4	S5
DAYS	STATE	STATE	STATE
	Construction
	Did not monitor
	Did not monitor
102	S2	1	1
102	S2	1	1
224	S3	1	1
224	S3	1	1
224	S4	0	1
224	S4	0	1
224	S4	0	1
224	S4	0	1
224	S4	0	1
224	S4	0	1
224	S4	0	1
224	S4	0	1
224	S4	0	1
224	S4	0	1
224	S4	0	1
224	S4	0	1
224	S4	0	1
224	S4	0	1
224	S4	0	1
224	S4	0	1
224	S4	0	1
224	S4	0	1
224	S4	0	1
224	S4	0	1
224	S5	0	0
223	S5	0	0
224	S5	0	0
224	S5	0	0
