# Supplementary material for: Viability and management of the Asian elephant (Elephas maximus) population in the Endau Rompin landscape, Peninsular Malaysia
Source: PeerJ. 2020 Jan 24;8:e8209. doi: 10.7717/peerj.8209 (PMC6984340; doi:10.7717/peerj.8209)
Supplement: Supplemental Information 4 [file peerj-08-8209-s005.xlsx]

## Sheet: ERL line transect data
Transect ID code	Transect length (m)	Perpendicular distance (cm) to centre of dung-pile	Dung-pile decay stage		NOTES
1A	1382				If no perpendicular distance is given, no dung-piles were found on that transect
1B	1500
1C	1544
1D	1501
1E	1512
1F	1500
2A	1016	349	S3
2A	1016	624	S3
2B	1500
2C	309
2D	1517
2E	1010
2F	1500
3A	1036
3B	1240	244	S3
3B	1240	143	S3
3C	1030
3D	1509
3F	1504
4A	172	168	S3
4A	172	11	S3
4A	172	248	S3
4A	172	370	S3
4A	172	319	S4
4A	172	383	S3
4A	172	367	S3
4B	649
4C	500
4D	11
4E	356	64	S4
4F	76
5A	950
5B	1500
5C	1500	634	S3
5C	1500	191	S3
5D	1500	194	S3
5D	1500	392	S3
5D	1500	298	S3
5D	1500	390	S3
5D	1500	305	S3
5D	1500	58	S3
5D	1500	248	S3
5E	1500	496	S3
5F	1501	160	S4
5F	1501	114	S4
5F	1501	51	S4
5F	1501	13	S4
5F	1501	231	S4
5F	1501	35	S4
6A	1535
6B	1508	90	S2
6B	1508	47	S3
6B	1508	83	S3
6C	1572	103	S3
6D	1504
6E	1312
6F	1545
7A	1060	3	S3
7A	1060	174	S3
7A	1060	17	S2
7A	1060	42	S3
7A	1060	207	S3
7A	1060	341	S3
7A	1060	23	S3
7A	1060	64	S3
7B	372
7C	1500	164	S3
7C	1500	221	S3
7C	1500	181	S3
7C	1500	31	S3
7C	1500	19	S3
7C	1500	51	S3
7C	1500	237	S3
7C	1500	36	S3
7D	1500	299	S3
7D	1500	127	S3
7D	1500	364	S3
7D	1500	37	S3
7D	1500	31	S3
7D	1500	68	S3
7D	1500	15	S3
7D	1500	131	S3
7D	1500	106	S3
7D	1500	75	S3
7D	1500	381	S3
7D	1500	193	S3
7D	1500	23	S3
7D	1500	290	S3
7D	1500	91	S3
7D	1500	23	S3
7D	1500	47	S3
7D	1500	17	S3
7D	1500	141	S3
7D	1500	43	S3
7D	1500	17	S2
7D	1500	24	S3
7D	1500	60	S3
7D	1500	76	S3
7D	1500	122	S2
7D	1500	7	S3
7D	1500	38	S3
7D	1500	210	S3
7D	1500	43	S3
7D	1500	28	S3
7D	1500	89	S3
7D	1500	210	S3
7E	1500	48	S3
7E	1500	206	S3
7E	1500	235	S3
7E	1500	91	S3
7E	1500	201	S3
7E	1500	114	S3
7E	1500	394	S3
7E	1500	51	S3
7E	1500	94	S2
7E	1500	131	S3
7E	1500	209	S3
7E	1500	17	S2
7E	1500	248	S3
7E	1500	354	S3
7E	1500	124	S3
7E	1500	38	S3
7E	1500	195	S3
7E	1500	69	S3
7E	1500	59	S3
7E	1500	61	S2
7F	1500
8A	1550	49	S3
8A	1550	2	S3
8A	1550	69	S3
8A	1550	67	S3
8A	1550	144	S2
8A	1550	234	S3
8B	1500	182	S3
8B	1500	324	S3
8D	1601
8F	1270
9A	1000	20	S3
9A	1000	365	S3
9B	388
9C	1500	59	S3
9D	1320
9E	70	55	S4
9F	1000	987	S2
9F	1000	617	S2
9F	1000	963	S3
9F	1000	309	S3
9F	1000	382	S2
9F	1000	1049	S3
9F	1000	42	S2
10A	509	665	S3
10B	1502
10C	1525
10D	586
10E	740	110	S3
10E	740	41	S3
10E	740	73	S3
10E	740	105	S3
10E	740	10	S3
10F	1512
11A	352
11B	1500
11C	627
11D	948
11E	1501
11F	1500
12A	1500
12B	1500	124	S3
12B	1500	95	S3
12C	1500	62	S3
12C	1500	33	S3
12D	1500
12E	1500
12F	720
13A	1507
13B	1226	909	S3
13B	1226	161	S3
13B	1226	5	S3
13B	1226	59	S2
13B	1226	493	S3
13B	1226	2	S3
13B	1226	29	S3
13B	1226	108	S3
13B	1226	281	S3
13C	1500
13D	1500	274	S3
13D	1500	1011	S3
13D	1500	82	S3
13D	1500	355	S3
13D	1500	200	S3
13D	1500	73	S3
13D	1500	271	S3
13D	1500	239	S3
13D	1500	37	S3
13D	1500	267	S3
13D	1500	69	S3
13D	1500	793	S3
13D	1500	8	S3
13D	1500	281	S3
13D	1500	61	S3
13D	1500	106	S3
13D	1500	2240	S3
13D	1500	1884	S3
13D	1500	143	S3
13D	1500	94	S3
13D	1500	107	S3
13D	1500	237	S3
13D	1500	443	S3
13D	1500	273	S3
13D	1500	2076	S3
13D	1500	87	S3
13D	1500	142	S3
13D	1500	973	S3
13D	1500	119	S3
13D	1500	112	S3
13D	1500	262	S3
13D	1500	101	S3
13E	1500	482	S3
13E	1500	435	S3
13E	1500	737	S3
13E	1500	91	S3
13E	1500	105	S3
13E	1500	61	S3
14A	57
14B	20
14C	411
14D	542
14E	1501
14F	1500
15A	210
15B	1300	104	S3
15B	1300	64	S3
15B	1300	16	S2
15C	585
15D	1500
15E	1070
15F	459
16A	1500	58	S3
16A	1500	35	S3
16A	1500	259	S3
16B	1503
16C	595
16D	1503
16E	1400	63	S3
16E	1400	43	S3
16E	1400	8	S3
16F	642
17A	1500
17B	1500
17C	1500
17D	1082
18A	1507	64	S4
18B	1500
19A	1500
19B	1500
19C	1500
19D	1500	561	S2
19D	1500	680	S3
19E	1093	71	S2
19E	1093	139	S2
19E	1093	611	S2
19E	1093	416	S2
19E	1093	651	S3
19E	1093	31	S2
19E	1093	500	S2
19E	1093	121	S2
19E	1093	150	S2
19F	503
20A	801
20B	1501
20C	1505
21A	1500
21B	1500
22A	1500
22B	1500
22C	1505
22D	1500
22E	1500
22F	1504
23B	1500
23C	1500
23D	929
23E	897	46	S3
23F	1500
24A	780
24B	1500
24C	700
24D	1500
24E	1500
25A	1500
25B	1500	51	S3
25B	1500	219	S3
25B	1500	5	S3
25C	1500
25D	1500	160	S4
25E	1500
25F	1500
26A	970
26B	866	34	S3
26D	500	86	S3
26D	500	36	S3
27A	1500
27B	1127
27C	1352
27D	1500
28A	1500	142	S2
28A	1500	30	S2
28A	1500	36	S3
28A	1500	7	S3
28A	1500	56	S3
28A	1500	29	S4
28A	1500	54	S3
28A	1500	183	S3
28B	1500
28C	1500
28D	1500
28E	1500	132	S3
28E	1500	71	S3
28E	1500	5	S4
28F	1502	17	S3
29A	1501
29B	637
29C	1501
30A	1002
30B	1500
30C	1500
30D	1284
30E	1510
31A	1402
31A	1402
31B	1500
31B	1500
31C	1500
31C	1500
34A	38
34B	494
34C	1186
34D	1500
35A	888	42	S3
35A	888	99	S3
35A	888	306	S2
35A	888	537	S3
35A	888	461	S2
35A	888	250	S2
35A	888	95	S2
35A	888	290	S2
35A	888	100	S2
35B	1008
